# Supplementary material for: Frequent 4EBP1 Amplification Induces Synthetic Dependence on FGFR Signaling in Cancer
Source: Cancers (Basel). 2022 May 13;14(10):2397. doi: 10.3390/cancers14102397 (PMC9139685; doi:10.3390/cancers14102397)
Supplement: Supplementary file 1 [file cancers-14-02397-s001.zip]

Archive with 3 entries (3 files):
- Figures S1-S5.pdf
- Figures S6.pdf
- Table S1.xlsx
