# Supplementary material for: Frequent 4EBP1 Amplification Induces Synthetic Dependence on FGFR Signaling in Cancer
Source: Cancers (Basel). 2022 May 13;14(10):2397. doi: 10.3390/cancers14102397 (PMC9139685; doi:10.3390/cancers14102397)
Supplement: Supplementary file 1 [file cancers-14-02397-s001.zip › Table S1.xlsx]

## Sheet: Sheet1
Supplementary Table 1: Ribodiff output showing the full list of genes differentially affected on TE in 4EBP1-4A-expressing 293T cells.
geneIDs	disper	pval	padj	TEControl	TETreated	log2FC_TE	Genes
ENSG00000213463	0.233925	0	0	0.206175	0.000112899	-10.8346	SYNJ2BP
ENSG00000228223	0.0024198	0	0	0.0164105	0.000643835	-4.67179	HCG11
ENSG00000137203	0.00127991	5.56485e-07	0.000276759	0.00457749	0.000673611	-2.76457	TFAP2A
ENSG00000174599	0.2849	2.02995e-06	0.00075717	0.00202311	0.174733	6.43243	TRAM1L1
ENSG00000102024	0.0818189	4.5408e-06	0.000951332	1.69513e-05	0.000146583	3.11225	PLS3
ENSG00000102054	0.0577965	5.10097e-06	0.000951332	6.14494e-05	0.000480808	2.96799	RBBP7
ENSG00000164830	0.160805	3.89016e-06	0.000951332	0.000341021	0.00776823	4.50965	OXR1
ENSG00000268388	1.21573	3.92761e-06	0.000951332	1.41041	0.000625186	-11.1395	FENDRR
ENSG00000103248	0.00307225	7.16478e-06	0.000971805	0.00751113	0.00130825	-2.52139	MTHFSD
ENSG00000106244	2.28482	7.15495e-06	0.000971805	0.000441629	2.75081	12.6047	PDAP1
ENSG00000146592	0.0176169	6.40312e-06	0.000971805	0.00188946	0.000330703	-2.51437	CREB5
ENSG00000100605	0.020494	8.49831e-06	0.00105662	0.00363204	0.0119956	1.72366	ITPK1
ENSG00000174279	0.7192	1.21819e-05	0.0013981	1.24854	0.00610495	-7.67605	EVX2
ENSG00000107331	0.0938959	1.51701e-05	0.0016167	0.00263903	0.000354546	-2.89596	ABCA2
ENSG00000235437	0.366204	2.42598e-05	0.00241304	0.0671175	0.000970476	-6.11185	LINC01278
ENSG00000078804	0.0010934	4.7302e-05	0.00302257	0.0109715	0.00226919	-2.27351	TP53INP2
ENSG00000078902	0.00688736	4.86204e-05	0.00302257	0.00287516	0.00058319	-2.3016	TOLLIP
ENSG00000111801	0.154816	3.76568e-05	0.00302257	0.0324465	0.00428966	-2.91913	BTN3A3
ENSG00000156482	0.105756	3.71692e-05	0.00302257	6.34448e-05	0.000449644	2.82521	RPL30
ENSG00000165868	0.00207399	4.27755e-05	0.00302257	0.00193779	0.000417206	-2.21558	HSPA12A
ENSG00000185722	0.00273361	4.07824e-05	0.00302257	0.00138276	0.000227197	-2.60553	ANKFY1
ENSG00000198743	0.0880609	3.27874e-05	0.00302257	0.000160652	0.00108985	2.76211	SLC5A3
ENSG00000227036	0.0477127	4.01178e-05	0.00302257	0.0827003	0.00670697	-3.62416	LINC00511
ENSG00000250510	0.0577819	4.55453e-05	0.00302257	0.00440522	0.0906887	4.36364	GPR162
ENSG00000177156	0.00533969	5.14732e-05	0.00307192	0.00106318	0.00326712	1.61964	TALDO1
ENSG00000100796	0.0498376	5.53166e-05	0.0030906	0.000142947	0.000799382	2.4834	PPP4R3A
ENSG00000110367	0.0170976	5.59291e-05	0.0030906	7.46316e-05	0.000398494	2.4167	DDX6
ENSG00000161677	1.22793	6.10629e-05	0.00325378	0.184037	0.00169817	-6.75987	JOSD2
ENSG00000125691	0.0522802	8.35532e-05	0.00415538	0.000242353	5.19216e-05	-2.2227	RPL23
ENSG00000110435	0.118635	9.05795e-05	0.00428311	0.000363033	0.00238117	2.7135	PDHX
ENSG00000120709	2.44756	9.1863e-05	0.00428311	0.251658	0.000185394	-10.4067	FAM53C
ENSG00000140988	0.505815	9.90535e-05	0.00447842	0.000163041	0.0062056	5.25027	RPS2
ENSG00000160613	0.0165347	0.000104499	0.00454123	0.00122112	0.000269046	-2.18228	PCSK7
ENSG00000174996	0.0892458	0.00010653	0.00454123	0.00223865	0.000105329	-4.40966	KLC2
ENSG00000175764	0.0307566	0.000113647	0.00471005	0.0102883	0.000555529	-4.211	TTLL11
ENSG00000148218	0.0164731	0.000123259	0.00497034	0.00313682	0.000710784	-2.14182	ALAD
ENSG00000104722	0.0721824	0.000126934	0.00498382	0.000930081	0.000167997	-2.46892	NEFM
ENSG00000148180	0.0228274	0.000132201	0.00505754	0.00338759	0.000743837	-2.1872	GSN
ENSG00000105135	0.0511125	0.00014143	0.00509547	0.0232921	0.00741515	-1.65129	ILVBL
ENSG00000159399	0.00490079	0.000140448	0.00509547	0.000625347	0.000151697	-2.04347	HK2
ENSG00000162775	0.00162901	0.000144119	0.00509547	0.000615863	0.000157714	-1.9653	RBM15
ENSG00000163468	0.0197134	0.000146853	0.00509547	2.57311e-05	0.00011181	2.11946	CCT3
ENSG00000103021	0.00670492	0.000156642	0.00519355	0.000998201	0.00428221	2.10095	CCDC113
ENSG00000148399	0.00941156	0.000154693	0.00519355	0.00418099	0.00108032	-1.95238	DPH7
ENSG00000165507	0.402957	0.000162451	0.00526907	0.0339002	0.00311646	-3.44331	DEPP1
ENSG00000276023	0.117637	0.000185541	0.00588995	0.000438778	0.00651402	3.89198	DUSP14
ENSG00000104419	0.00227601	0.000203721	0.00605076	0.000240585	0.000965373	2.00454	NDRG1
ENSG00000115053	0.00760961	0.000206829	0.00605076	0.000153207	3.79898e-05	-2.0118	NCL
ENSG00000132128	0.00054581	0.000202954	0.00605076	0.000755304	0.000188077	-2.00574	LRRC41
ENSG00000249915	0.00692318	0.000206679	0.00605076	0.000303274	0.00127456	2.07131	PDCD6
ENSG00000072135	0.0103385	0.000222013	0.00637007	0.00291993	0.000724575	-2.01073	PTPN18
ENSG00000137076	0.0231644	0.000228838	0.00644202	0.000301791	3.00983e-05	-3.32579	TLN1
ENSG00000049860	0.062785	0.000254103	0.00690406	0.000188284	0.00219958	3.54625	HEXB
ENSG00000108852	0.0290754	0.000254506	0.00690406	0.00386759	0.000500949	-2.9487	MPP2
ENSG00000100201	0.0249461	0.000259777	0.00692119	1.35724e-05	5.80589e-05	2.09684	DDX17
ENSG00000129245	0.002681	0.000282947	0.00717805	0.000245624	0.000919298	1.90408	FXR2
ENSG00000166508	0.00224047	0.000283851	0.00717805	4.0219e-05	0.000150231	1.90123	MCM7
ENSG00000178927	0.0396598	0.00028295	0.00717805	0.00268587	0.000257421	-3.38319	CYBC1
ENSG00000129219	0.00413797	0.000291855	0.00725746	0.00335632	0.000884286	-1.9243	PLD2
ENSG00000176407	0.0289742	0.000313375	0.00766484	0.00177889	0.000475182	-1.90443	KCMF1
ENSG00000127080	0.00286681	0.000333712	0.00803061	0.00381272	0.0106783	1.48579	IPPK
ENSG00000114302	0.0118962	0.000366809	0.00851013	0.000304913	8.37575e-05	-1.86411	PRKAR2A
ENSG00000115204	0.335182	0.000371015	0.00851013	0.000362304	0.00275508	2.92682	MPV17
ENSG00000133731	0.0970926	0.000364979	0.00851013	0.000668922	0.00306581	2.19636	IMPA1
ENSG00000247763	0.119578	0.000376453	0.00851013	0.822782	0.127044	-2.69518	TUBAP14
ENSG00000102225	0.00525832	0.000399781	0.00890259	0.000328167	9.36619e-05	-1.8089	CDK16
ENSG00000157193	0.000204872	0.0004147	0.00896713	0.0015957	0.00046843	-1.76829	LRP8
ENSG00000186591	0.002415	0.000409927	0.00896713	0.00209913	0.000173061	-3.60045	UBE2H
ENSG00000126003	0.473248	0.000430817	0.00918255	0.0123466	0.000350398	-5.13898	PLAGL2
ENSG00000124486	0.222599	0.000451719	0.00936062	0.000140774	2.59252e-05	-2.44095	USP9X
ENSG00000134317	0.0118867	0.000449345	0.00936062	0.0055025	0.00168984	-1.7032	GRHL1
ENSG00000012779	0.0105676	0.000464127	0.009486	0.129274	0.0138076	-3.2269	ALOX5
ENSG00000087245	0.0105992	0.000474201	0.00956092	0.0150194	0.00432214	-1.79701	MMP2
ENSG00000139182	0.0130487	0.000481337	0.0095754	0.0114461	0.00342076	-1.74247	CLSTN3
ENSG00000132967	0.852474	0.00049017	0.0096228	0.156036	4.36097	4.8047	HMGB1P5
ENSG00000118515	0.0478074	0.000500421	0.00969648	0.0108471	0.00316156	-1.7786	SGK1
ENSG00000108424	0.00265466	0.000521883	0.00998269	3.26157e-05	0.0001089	1.73937	KPNB1
ENSG00000108107	0.00123478	0.000536655	0.0101353	0.000447596	0.00013778	-1.69983	RPL28
ENSG00000070785	0.0163391	0.000560551	0.0104543	0.00106466	0.000316184	-1.75155	EIF2B3
ENSG00000100804	0.0150986	0.000618741	0.0112324	0.000589327	0.000185808	-1.66526	PSMB5
ENSG00000154099	0.105494	0.000613141	0.0112324	0.06038	0.0127575	-2.24273	DNAAF1
ENSG00000230453	0.911606	0.000624858	0.0112324	0.0152032	0.000758455	-4.32517	ANKRD18B
ENSG00000002016	0.00730657	0.000642499	0.0112777	0.00211161	0.000655169	-1.68841	RAD52
ENSG00000205592	0.034125	0.000639128	0.0112777	0.0995392	0.0101141	-3.2989	MUC19
ENSG00000135912	0.00252672	0.000694156	0.0119877	0.000256982	0.000836422	1.70256	TTLL4
ENSG00000153827	0.0487921	0.000699258	0.0119877	0.000215254	6.42431e-05	-1.74442	TRIP12
ENSG00000177301	0.00363982	0.000715086	0.0119877	0.180555	0.058654	-1.62214	KCNA2
ENSG00000277586	0.304756	0.000709478	0.0119877	0.000990146	0.000162817	-2.60439	NEFL
ENSG00000011304	0.00510469	0.000781302	0.0125344	0.000216762	1.62393e-05	-3.73855	PTBP1
ENSG00000164418	0.00224905	0.000780593	0.0125344	0.0688291	0.0220019	-1.64539	GRIK2
ENSG00000166145	0.00506276	0.000779313	0.0125344	0.00804719	0.0507794	2.65769	SPINT1
ENSG00000171084	0.592686	0.000760656	0.0125344	0.0759365	0.00732133	-3.37462	FAM86JP
ENSG00000103495	0.0131629	0.000798144	0.0126684	4.27704e-05	0.000133097	1.63779	MAZ
ENSG00000200972	0.426468	0.000864509	0.0134359	0.0182875	0.14341	2.97122	RNU5A-8P
ENSG00000178343	2.80785	0.000905546	0.0139286	19.1082	0.00487533	-11.9364	SHISA3
ENSG00000099999	2.45221	0.000966868	0.0140055	3.05121	0.00237506	-10.3272	RNF215
ENSG00000133392	0.00635058	0.000953921	0.0140055	0.191568	0.0549492	-1.80169	MYH11
ENSG00000136448	0.000302195	0.000931877	0.0140055	0.000663178	5.75783e-05	-3.5258	NMT1
ENSG00000151240	0.00217871	0.000933099	0.0140055	0.00200642	0.00017055	-3.55636	DIP2C
ENSG00000172059	0.00749934	0.000960309	0.0140055	0.00359388	0.000315639	-3.50919	KLF11
ENSG00000225937	2.93881	0.000958634	0.0140055	59.5323	0.110948	-9.06765	PCA3
ENSG00000257093	0.0300961	0.00103461	0.0148426	0.000776741	6.63526e-05	-3.54921	DENND11
ENSG00000169432	1.27293	0.00104575	0.0148596	0.0681363	0.00231892	-4.8769	SCN9A
ENSG00000100038	0.0116952	0.00108356	0.0151091	0.00189493	0.000310048	-2.61158	TOP3B
ENSG00000141391	0.54458	0.00107505	0.0151091	0.020729	0.0024268	-3.09452	PRELID3A
ENSG00000144028	0.48547	0.00110906	0.0153215	0.120253	1.82396	3.92293	SNRNP200
ENSG00000109854	0.0225275	0.00115127	0.0157587	0.000312383	0.00441584	3.8213	HTATIP2
ENSG00000170619	0.0145484	0.00117327	0.0159138	0.00421218	0.000336405	-3.64629	COMMD5
ENSG00000109339	0.00426467	0.00118721	0.0159578	0.0358071	0.00335501	-3.41586	MAPK10
ENSG00000124302	0.0540971	0.00126909	0.016778	0.00133879	0.0177115	3.72568	CHST8
ENSG00000179832	0.671704	0.00127977	0.016778	0.0918742	0.00328774	-4.80449	MROH1
ENSG00000161835	0.0136153	0.00131129	0.0170125	0.080401	0.0244563	-1.717	TAMALIN
ENSG00000122026	0.0194829	0.00134908	0.0172037	0.00649335	0.00234142	-1.47158	RPL21
ENSG00000153162	0.00128949	0.00134815	0.0172037	0.00934338	0.000820282	-3.50975	BMP6
ENSG00000115457	0.853851	0.00138082	0.0174592	0.00216804	0.0895657	5.36849	IGFBP2
ENSG00000135378	0.0549046	0.00141104	0.0175043	0.00985416	0.0340684	1.78963	PRRG4
ENSG00000135476	1.72701	0.00139722	0.0175043	0.00548408	0.000108986	-5.65303	ESPL1
ENSG00000140521	0.0187583	0.00141959	0.0175043	0.00329378	0.00137606	-1.2592	POLG
ENSG00000164659	0.0448931	0.00145959	0.017705	0.00181471	0.000634935	-1.51506	ELAPOR2
ENSG00000182308	0.00438825	0.00145814	0.017705	0.0227977	0.00877766	-1.37698	DCAF4L1
ENSG00000117450	0.82553	0.00154672	0.0184617	0.000717657	6.10269e-05	-3.55578	PRDX1
ENSG00000014824	0.50711	0.00163169	0.0192196	0.00106483	0.000160953	-2.72592	SLC30A9
ENSG00000118729	0.57452	0.00164887	0.0192196	1.80878	0.173811	-3.37943	CASQ2
ENSG00000162144	2.52572	0.00164493	0.0192196	0.0704225	0.000487767	-7.1737	CYB561A3
ENSG00000129515	0.76644	0.00168407	0.0194778	0.0142677	0.000358995	-5.31265	SNX6
ENSG00000152242	0.0230601	0.0017618	0.0199671	0.00018115	0.00209691	3.53301	C18orf25
ENSG00000153714	0.0546145	0.00177991	0.0199671	0.00446973	0.0637787	3.83482	LURAP1L
ENSG00000166136	0.603796	0.00177013	0.0199671	0.000894374	0.00704543	2.97774	NDUFB8
ENSG00000183853	0.349332	0.00177846	0.0199671	0.0167185	0.00161875	-3.36849	KIRREL1
ENSG00000006432	0.293111	0.00192634	0.0211379	0.00765585	0.000676714	-3.49994	MAP3K9
ENSG00000079308	1.29163	0.00190779	0.0211379	0.0554721	0.00253027	-4.4544	TNS1
ENSG00000129521	0.441521	0.00192678	0.0211379	0.00708009	0.00123984	-2.51361	EGLN3
ENSG00000180638	3.15335	0.00194876	0.021223	5585.38	1.77517	-11.6195	SLC47A2
ENSG00000115207	1.5358	0.00202394	0.021882	0.00525186	0.000174584	-4.91084	GTF3C2
ENSG00000126091	0.0415433	0.00206827	0.0222005	0.00699057	0.000504613	-3.79216	ST3GAL3
ENSG00000197892	0.203546	0.00210445	0.0224274	0.00552066	0.000446099	-3.6294	KIF13B
ENSG00000111837	4.68079	0.00222822	0.0235781	17.069	0.00805016	-11.0501	MAK
ENSG00000016391	0.00206046	0.00240702	0.0249041	0.00157926	0.000154217	-3.35621	CHDH
ENSG00000126775	0.000934761	0.00240943	0.0249041	0.00514953	0.00146926	-1.80935	ATG14
ENSG00000128789	1.53718	0.00242031	0.0249041	0.0248836	0.000924094	-4.75101	PSMG2
ENSG00000206417	0.161585	0.00240388	0.0249041	0.00294881	0.00945718	1.68127	H1-10-AS1
ENSG00000101004	1.54999	0.00245774	0.0249828	0.015825	0.000579531	-4.77117	NINL
ENSG00000198888	1.19844	0.00246144	0.0249828	0.00522819	0.000316381	-4.04658	MT-ND1
ENSG00000186298	0.370086	0.0024892	0.0250939	7.58793e-05	0.000359601	2.24462	PPP1CC
ENSG00000159200	3.91737	0.00257476	0.0257822	0.00067792	0.411366	9.24509	RCAN1
ENSG00000160789	1.12503	0.00269245	0.0267809	7.30179	0.142107	-5.6832	LMNA
ENSG00000124181	0.352466	0.00277999	0.0272878	0.000108399	0.000470152	2.11678	PLCG1
ENSG00000163219	0.0133634	0.00276841	0.0272878	0.0116391	0.129501	3.47591	ARHGAP25
ENSG00000270188	1.47483	0.00291474	0.0284235	1.49479	0.0627437	-4.57433	MTRNR2L11
ENSG00000125944	0.0532383	0.00303042	0.0291715	0.000332593	0.000136333	-1.28662	HNRNPR
ENSG00000261115	1.74571	0.00303055	0.0291715	0.000456373	0.0945362	7.69451	TMEM178B
ENSG00000105372	0.447529	0.00308181	0.0294748	7.71365e-05	1.5309e-05	-2.33304	RPS19
ENSG00000063245	0.056304	0.00310526	0.0295099	0.00100045	0.000120999	-3.04759	EPN1
ENSG00000074755	0.00115121	0.00312982	0.029555	0.000656596	0.00013138	-2.32126	ZZEF1
ENSG00000139637	0.00147117	0.00321194	0.0301398	0.00251843	0.000242699	-3.37528	MYG1
ENSG00000104731	0.0951037	0.0033193	0.0309525	0.00272802	0.000510986	-2.4165	KLHDC4
ENSG00000070961	0.429596	0.00340525	0.0310201	0.00011287	0.000546857	2.27651	ATP2B1
ENSG00000090661	0.0172397	0.00339505	0.0310201	0.00879302	0.00160319	-2.45541	CERS4
ENSG00000101417	3.72218	0.00336217	0.0310201	0.916084	0.00264159	-8.43793	PXMP4
ENSG00000272391	1.99713	0.00340972	0.0310201	0.00389614	0.873242	7.80819	POM121C
ENSG00000047365	1.0994	0.00350263	0.0313781	0.0103195	0.000872583	-3.56393	ARAP2
ENSG00000166189	0.42737	0.00351216	0.0313781	0.00214721	0.000463434	-2.21203	HPS6
ENSG00000188596	2.66798	0.00347413	0.0313781	0.0124669	9.48684	9.57168	CFAP54
ENSG00000082293	0.332775	0.00362305	0.0316851	0.0260509	0.00659989	-1.98082	COL19A1
ENSG00000155755	0.113445	0.00357393	0.0316851	0.00123329	0.000466332	-1.40308	TMEM237
ENSG00000162670	0.035937	0.00361385	0.0316851	0.0175687	0.00272058	-2.69103	BRINP3
ENSG00000137841	0.448852	0.00367367	0.0318669	0.0410316	0.00855989	-2.26107	PLCB2
ENSG00000152977	0.00666797	0.00369621	0.0318771	0.00408614	0.0479569	3.55293	ZIC1
ENSG00000104814	0.0130928	0.00372318	0.0319252	0.00518583	0.0325142	2.64842	MAP4K1
ENSG00000241839	0.584899	0.00377376	0.032174	0.00361656	0.0197193	2.44692	PLEKHO2
ENSG00000138411	2.80578	0.00380658	0.0322694	0.374536	0.00037569	-9.96135	HECW2
ENSG00000092964	0.330235	0.00387196	0.0326382	0.000130064	0.00272053	4.3866	DPYSL2
ENSG00000145990	1.70736	0.00389422	0.0326414	0.0455058	0.000217265	-7.71045	GFOD1
ENSG00000155254	3.2994	0.00392101	0.0326824	0.0542912	0.000314822	-7.43004	MARVELD1
ENSG00000231437	0.099081	0.00394566	0.0327051	1.57015	0.0759193	-4.37029	LINC01750
ENSG00000168175	1.99789	0.00403153	0.0332323	0.00698937	0.000202728	-5.10755	MAPK1IP1L
ENSG00000198642	0.650872	0.00411532	0.0337366	0.000177451	0.00105684	2.57426	KLHL9
ENSG00000138835	0.155975	0.00421472	0.0343626	0.0491943	0.00635036	-2.95358	RGS3
ENSG00000101460	0.345267	0.0042608	0.0345495	1.63631	0.242026	-2.75721	MAP1LC3A
ENSG00000137142	3.18453	0.00433625	0.0347832	0.383079	0.00283048	-7.08045	IGFBPL1
ENSG00000160953	1.73942	0.00431905	0.0347832	0.131591	0.00103894	-6.98481	PWWP3A
ENSG00000122965	2.78586	0.00436264	0.0347911	0.01742	0.000208314	-6.38584	RBM19
ENSG00000197405	1.37781	0.00438387	0.0347911	0.250495	0.0158713	-3.98029	C5AR1
ENSG00000184363	0.0912071	0.00441511	0.0348536	0.0719272	0.00804375	-3.1606	PKP3
ENSG00000002746	2.0189	0.00463883	0.0350543	0.182488	34.2761	7.55326	HECW1
ENSG00000064419	0.0212589	0.00456846	0.0350543	0.000769498	7.5549e-05	-3.34843	TNPO3
ENSG00000072062	0.00476954	0.00457471	0.0350543	0.000156873	0.00159488	3.34578	PRKACA
ENSG00000171462	0.0169106	0.00461837	0.0350543	0.0249496	0.0983879	1.97946	DLK2
ENSG00000177303	0.411943	0.00467547	0.0350543	0.0141486	0.0011439	-3.62863	CASKIN2
ENSG00000181588	0.846217	0.0046585	0.0350543	0.00402107	0.000537551	-2.9031	MEX3D
ENSG00000198216	0.413532	0.00460559	0.0350543	1.73146	0.141689	-3.61118	CACNA1E
ENSG00000198752	0.0136914	0.0046721	0.0350543	0.000349889	0.00114623	1.71193	CDC42BPB
ENSG00000245205	0.408626	0.00446796	0.0350543	0.0166356	0.0721678	2.11708	EEF1A1P4
ENSG00000121644	1.99306	0.00481239	0.0357218	0.00513958	0.000171817	-4.90271	DESI2
ENSG00000143819	0.000465725	0.00479267	0.0357218	0.000316864	0.00298751	3.23701	EPHX1
ENSG00000105854	0.129171	0.00490456	0.0360473	0.000204033	0.00286285	3.81058	PON2
ENSG00000160949	0.0564871	0.00493439	0.0360888	0.001904	0.000562682	-1.75864	TONSL
ENSG00000140526	0.00669958	0.00500421	0.0364209	0.00145196	0.000406365	-1.83715	ABHD2
ENSG00000261514	1.03853	0.00509944	0.0369338	0.166783	0.018172	-3.19818	LINC01976
ENSG00000106537	0.218001	0.00515352	0.0369666	0.00346422	0.00124915	-1.47158	TSPAN13
ENSG00000263873	0.351959	0.0051433	0.0369666	8.76684	0.917734	-3.25591	THY1-AS1
ENSG00000128059	0.740804	0.00522103	0.0372717	0.00022099	0.00132977	2.58912	PPAT
ENSG00000075856	0.466418	0.00533116	0.0373431	0.000214463	0.000901772	2.07204	SART3
ENSG00000149308	0.838398	0.00525947	0.0373431	0.000254321	0.00179371	2.81822	NPAT
ENSG00000155827	0.00106027	0.00530924	0.0373431	0.000948852	0.000106222	-3.15911	RNF20
ENSG00000147140	0.000310306	0.00536805	0.0374258	0.000122427	1.42095e-05	-3.10699	NONO
ENSG00000058673	0.01462	0.005584	0.038571	0.111686	0.0176661	-2.66039	ZC3H11A
ENSG00000163884	0.0209388	0.00557277	0.038571	0.00246928	0.000252757	-3.28827	KLF15
ENSG00000106144	0.0106737	0.00565832	0.0387258	6.71364e-05	0.000692171	3.36596	CASP2
ENSG00000180573	0.683222	0.0056344	0.0387258	0.00012247	0.000676448	2.46555	H2AC6
ENSG00000104529	0.0325653	0.00579415	0.039415	0.000258644	4.14156e-05	-2.64272	EEF1D
ENSG00000180902	0.063845	0.00581186	0.039415	0.00217411	0.000307341	-2.82251	D2HGDH
ENSG00000087263	0.0111987	0.00593042	0.040037	0.0095208	0.00557858	-0.771185	OGFOD1
ENSG00000198908	1.83231	0.00598128	0.0401985	0.0574676	0.000305337	-7.5562	BHLHB9
ENSG00000154134	0.00500046	0.00601633	0.0402527	0.00779773	0.00197333	-1.98243	ROBO3
ENSG00000147133	0.000413591	0.00606698	0.0404104	0.000790748	9.11824e-05	-3.11639	TAF1
ENSG00000105953	2.4783	0.00613757	0.040558	0.00916558	0.000214284	-5.41863	OGDH
ENSG00000116521	0.501077	0.00618399	0.0406454	0.00138467	0.00034077	-2.02267	SCAMP3
ENSG00000064989	2.85205	0.00624075	0.0406602	15.2624	0.0281411	-9.08309	CALCRL
ENSG00000161647	1.97135	0.00623934	0.0406602	0.0170277	0.000709289	-4.58536	MPP3
ENSG00000135333	1.26506	0.00631686	0.0409772	0.000233864	0.00246953	3.40049	EPHA7
ENSG00000012211	0.0266701	0.00636393	0.0411038	0.00811505	0.00152488	-2.41191	PRICKLE3
ENSG00000172888	1.9404	0.00644545	0.0414509	0.00364473	0.000161308	-4.49792	ZNF621
ENSG00000100403	0.869867	0.00651062	0.0415158	0.000528147	8.18403e-05	-2.69006	ZC3H7B
ENSG00000151914	0.0241624	0.00651757	0.0415158	1.7056e-05	0.000179125	3.39262	DST
ENSG00000162641	3.15745	0.00653902	0.0415158	207.99	0.172841	-10.2329	AKNAD1
ENSG00000101557	0.237838	0.00661141	0.0417504	0.000655198	0.000243317	-1.42909	USP14
ENSG00000141750	0.759528	0.00663193	0.0417504	23.5284	1.35185	-4.1214	STAC2
ENSG00000130766	0.561621	0.00666042	0.0417535	0.000123753	0.000537887	2.11984	SESN2
ENSG00000107371	0.101941	0.00673083	0.0419941	0.000527366	0.0040377	2.93666	EXOSC3
ENSG00000124253	0.0155887	0.00675508	0.0419941	0.054532	0.331396	2.60338	PCK1
ENSG00000096384	0.00858362	0.00678439	0.0420013	8.06559e-06	8.24026e-05	3.35284	HSP90AB1
ENSG00000064042	0.509995	0.00687643	0.0420477	0.00263378	0.000670427	-1.97398	LIMCH1
ENSG00000151131	2.43272	0.00685901	0.0420477	0.0163599	0.000444203	-5.2028	C12orf45
ENSG00000163702	0.018063	0.00686506	0.0420477	0.0071119	0.000776365	-3.19543	IL17RC
ENSG00000074621	3.2502	0.00702562	0.0424426	0.804905	0.00103433	-9.60397	SLC24A1
ENSG00000178209	0.121054	0.00702636	0.0424426	0.000593643	9.99365e-05	-2.57051	PLEC
ENSG00000113273	0.00224347	0.00708984	0.0425229	0.0025188	0.000302458	-3.05793	ARSB
ENSG00000130985	0.00419352	0.00713363	0.0425229	0.0011372	0.000672969	-0.756873	UBA1
ENSG00000159335	0.768298	0.00710216	0.0425229	0.000411802	0.00216451	2.39402	PTMS
ENSG00000184831	1.05195	0.00715366	0.0425229	0.00132902	0.0102721	2.95029	APOO
ENSG00000156218	0.00183326	0.00721147	0.0426965	0.00477906	0.0271334	2.50527	ADAMTSL3
ENSG00000145536	0.50767	0.00729425	0.0430159	1.05546	0.0800216	-3.72134	ADAMTS16
ENSG00000130255	0.500042	0.00740309	0.0433879	0.000158262	4.22866e-05	-1.90404	RPL36
ENSG00000153395	0.00450962	0.00744457	0.0433879	8.00003e-05	0.000678733	3.08477	LPCAT1
ENSG00000013375	0.311236	0.00753805	0.0434238	0.00204531	0.000137394	-3.89593	PGM3
ENSG00000079931	0.250099	0.00752394	0.0434238	0.0199402	0.0981099	2.29872	MOXD1
ENSG00000156515	2.52825	0.00751104	0.0434238	0.000192887	0.00712466	5.20699	HK1
ENSG00000103549	1.641	0.00772003	0.0437958	0.000659454	4.60258e-05	-3.84076	RNF40
ENSG00000131828	0.7929	0.00767391	0.0437958	0.000152841	0.000828255	2.43805	PDHA1
ENSG00000231307	0.666425	0.00765564	0.0437958	0.025183	0.123848	2.29805	RPS3P2
ENSG00000073756	0.963217	0.00784911	0.0443594	0.0218627	0.631131	4.85139	PTGS2
ENSG00000100813	0.451255	0.007901	0.0444841	8.3104e-05	0.000286738	1.78674	ACIN1
ENSG00000143028	0.637033	0.0080019	0.0448828	0.00234922	0.0102864	2.13049	SYPL2
ENSG00000148773	0.00697324	0.00803742	0.0449132	0.000159079	1.97939e-05	-3.00661	MKI67
ENSG00000138801	0.524682	0.00816732	0.0452998	0.00172815	0.000466307	-1.88988	PAPSS1
ENSG00000132164	0.00135266	0.00825574	0.0456206	0.00540305	0.000962221	-2.48933	SLC6A11
ENSG00000168874	0.0847107	0.00831757	0.0457926	0.00944142	0.045555	2.27053	ATOH8
ENSG00000065526	0.00451828	0.00868771	0.0462998	9.02155e-05	1.07455e-05	-3.06964	SPEN
ENSG00000065989	0.0554109	0.00871939	0.0462998	0.00919652	0.00173372	-2.40722	PDE4A
ENSG00000071626	0.00298314	0.00849379	0.0462998	0.000340754	4.04971e-05	-3.07284	DAZAP1
ENSG00000108106	1.31458	0.00872	0.0462998	0.00358912	0.000393468	-3.18931	UBE2S
ENSG00000134256	1.08484	0.00855673	0.0462998	0.038145	0.00529665	-2.84834	CD101
ENSG00000162409	0.708588	0.00868918	0.0462998	0.00175011	0.000392252	-2.15759	PRKAA2
ENSG00000183571	2.50475	0.00856066	0.0462998	20.3081	0.346704	-5.87221	PGPEP1L
ENSG00000207340	1.758	0.00871151	0.0462998	1.21469	0.0725772	-4.06493	RNVU1-1
ENSG00000234886	1.55287	0.00863059	0.0462998	0.04604	0.588706	3.67659	MTND5P26
ENSG00000126878	1.95743	0.00904907	0.0476409	0.00998144	0.000563715	-4.14621	AIF1L
ENSG00000146856	1.64176	0.00900685	0.0476409	0.159391	0.00178922	-6.47709	AGBL3
ENSG00000215105	2.18885	0.00906838	0.0476409	0.10042	0.00447854	-4.48688	TTC3P1
ENSG00000077232	0.0523626	0.00927853	0.0483958	0.000681413	0.00183888	1.43223	DNAJC10
ENSG00000169032	0.00458272	0.00930937	0.0483958	0.00180854	0.000321477	-2.49204	MAP2K1
ENSG00000226015	1.15508	0.00925607	0.0483958	0.0198881	0.151834	2.93251	CCT8P1
ENSG00000163638	2.11393	0.00947272	0.0487355	0.000458412	0.082256	7.48733	ADAMTS9
ENSG00000167526	0.002989	0.00944189	0.0487355	1.46704e-05	0.000132985	3.18028	RPL13
ENSG00000062282	0.0590998	0.00966616	0.0488375	0.00390112	0.00041734	-3.22459	DGAT2
ENSG00000117713	0.00382364	0.00965743	0.0488375	0.000439418	0.00119707	1.44584	ARID1A
ENSG00000119333	0.0754372	0.00963917	0.0488375	0.000875337	8.19032e-05	-3.41785	DYNC2I2
ENSG00000158234	0.54696	0.00972167	0.0488375	0.0227348	0.00176526	-3.68695	FAIM
ENSG00000166347	0.538427	0.00953105	0.0488375	0.00344659	0.000981017	-1.81282	CYB5A
ENSG00000170703	0.00694525	0.00960129	0.0488375	0.015335	0.138643	3.17647	TTLL6
ENSG00000171649	1.87658	0.00969379	0.0488375	0.0673653	0.00436979	-3.94637	ZIK1
ENSG00000112237	0.220946	0.00988624	0.0494593	0.00091084	0.000408795	-1.15582	CCNC
ENSG00000129353	0.00132803	0.00991174	0.0494593	0.00153139	0.000191738	-2.99763	SLC44A2
ENSG00000169241	0.765424	0.00996715	0.0495658	0.00268942	0.000593746	-2.17938	SLC50A1
ENSG00000179698	0.0718051	0.010025	0.0495658	0.0809541	0.021485	-1.91377	WDR97
ENSG00000206702	0.211477	0.010066	0.0495658	5.6464	23.1203	2.03376	RNU1-11P
ENSG00000270722	0.302041	0.010049	0.0495658	0.0044929	0.000524154	-3.09958	RNVU1-31
ENSG00000102879	3.22765	0.0101449	0.0497902	2.36042	0.00417045	-9.14462	CORO1A
ENSG00000046647	0.000547407	0.0103937	0.0501331	0.00517404	0.000678666	-2.93052	GEMIN8
ENSG00000080546	0.0336606	0.0104615	0.0501331	0.001602	0.00018213	-3.13684	SESN1
ENSG00000081059	3.16907	0.0104297	0.0501331	0.686905	0.00133915	-9.00265	TCF7
ENSG00000110321	0.554874	0.0102835	0.0501331	8.09648e-05	2.343e-05	-1.78894	EIF4G2
ENSG00000120262	0.901294	0.0104836	0.0501331	0.0677236	0.0128699	-2.39565	CCDC170
ENSG00000134001	0.0678322	0.0104536	0.0501331	0.000853239	9.17107e-05	-3.21779	EIF2S1
ENSG00000159753	0.662234	0.0102653	0.0501331	0.0317458	0.00218378	-3.86167	CARMIL2
ENSG00000198626	0.00457682	0.0103648	0.0501331	0.00113101	0.00014601	-2.95347	RYR2
ENSG00000106462	0.789853	0.0105605	0.0503395	0.00115494	0.000255539	-2.1762	EZH2
ENSG00000164187	2.4828	0.0106214	0.0504685	0.0147731	0.000568854	-4.69877	LMBRD2
ENSG00000148337	0.509666	0.0107701	0.0510125	0.000184083	0.000573876	1.64039	CIZ1
ENSG00000172456	0.0021181	0.0108273	0.0510933	0.00275125	0.0156215	2.50537	FGGY
ENSG00000196422	1.32055	0.0108556	0.0510933	0.0244972	0.000568794	-5.42857	PPP1R26
ENSG00000239282	0.888006	0.0110361	0.0517794	0.192328	0.0352132	-2.44939	CASTOR1
ENSG00000165424	1.10385	0.0110904	0.0518712	0.000694037	0.004313	2.63561	ZCCHC24
ENSG00000101473	0.00682973	0.0111412	0.0519027	0.000530589	0.00282897	2.41461	ACOT8
ENSG00000173575	0.00236318	0.0112179	0.0519787	0.000885003	0.000257186	-1.78287	CHD2
ENSG00000117395	1.20214	0.0114633	0.0527876	0.000216027	0.00145208	2.74884	EBNA1BP2
ENSG00000103942	0.000783491	0.0115492	0.0528572	0.00140125	0.000353431	-1.98722	HOMER2
ENSG00000223864	0.826534	0.0115265	0.0528572	0.101323	0.55735	2.45963	NPM1P19
ENSG00000085741	0.0724133	0.0116261	0.0528848	0.0177442	0.00387969	-2.19333	WNT11
ENSG00000117479	0.41892	0.0118532	0.0531082	0.00156761	0.000575383	-1.44598	SLC19A2
ENSG00000166411	1.02473	0.0118499	0.0531082	0.00134499	0.000245041	-2.4565	IDH3A
ENSG00000236333	1.87728	0.0117268	0.0531082	0.0770075	0.00580085	-3.73066	TRHDE-AS1
ENSG00000242525	2.6681	0.0118451	0.0531082	63.4697	0.26881	-7.88334	OR7E100P
ENSG00000278828	0.780443	0.0118144	0.0531082	0.00356787	0.000204199	-4.12701	H3C10
ENSG00000162923	0.0307625	0.0119524	0.0533923	0.000350102	4.49939e-05	-2.95997	WDR26
ENSG00000121406	0.964772	0.0119991	0.0534406	0.00806471	0.00157559	-2.35573	ZNF549
ENSG00000080493	0.689926	0.0121188	0.0538135	0.00502728	0.00134247	-1.90489	SLC4A4
ENSG00000232630	2.34017	0.012214	0.0540751	8.22256	0.262438	-4.96954	PRPS1P2
ENSG00000108861	0.0195867	0.0122804	0.0542081	0.000578821	6.95452e-05	-3.0571	DUSP3
ENSG00000152620	1.74925	0.0124556	0.0548194	0.00400827	0.000361688	-3.47016	NADK2
ENSG00000050165	0.00439825	0.0125238	0.0549573	0.0227064	0.00287419	-2.98187	DKK3
ENSG00000117697	0.0549837	0.012564	0.0549722	0.000283243	0.00176907	2.64288	NSL1
ENSG00000116649	2.4247	0.0126277	0.0550893	0.000328021	0.0520334	7.3095	SRM
ENSG00000163945	0.485605	0.0129271	0.0560675	0.00302339	0.000172657	-4.13019	UVSSA
ENSG00000235034	0.282933	0.012892	0.0560675	0.0404347	0.00513685	-2.97664	C19orf81
ENSG00000128050	0.623604	0.0129847	0.0561541	0.000345722	1.60583e-05	-4.42822	PAICS
ENSG00000163803	1.44825	0.0133646	0.0575241	0.545693	22.3235	5.35433	PLB1
ENSG00000180182	0.13542	0.0134437	0.057638	5.5655e-05	0.000622836	3.48427	MED14
ENSG00000180628	2.9064	0.0135605	0.0579723	0.00012989	0.0451231	8.44044	PCGF5
ENSG00000012983	0.171246	0.0139007	0.0592566	0.000515733	0.00275139	2.41546	MAP4K5
ENSG00000072849	2.33964	0.0143529	0.0606642	0.012934	0.000754469	-4.09957	DERL2
ENSG00000233098	1.7874	0.0143168	0.0606642	3.8575	0.0397222	-6.60157	CCDC144NL-AS1
ENSG00000181396	1.72116	0.0146832	0.061885	0.00147374	0.0886944	5.91129	OGFOD3
ENSG00000256045	0.845158	0.0147651	0.0620548	0.23822	0.00860337	-4.79125	MTRNR2L10
ENSG00000159214	1.27421	0.0148967	0.0624324	0.00329413	0.0200717	2.6072	CCDC24
ENSG00000158125	0.00441328	0.0151348	0.0629588	0.00413129	0.0318166	2.94512	XDH
ENSG00000229349	0.895058	0.0151164	0.0629588	0.132239	0.693379	2.39049	ACTG1P9
ENSG00000274750	2.10435	0.0152321	0.0631287	0.0430826	0.00326023	-3.72406	H3C6
ENSG00000114739	1.73148	0.0153101	0.0632763	0.00344055	3.98838e-05	-6.43069	ACVR2B
ENSG00000138615	1.63528	0.0155583	0.0641244	0.175151	1.83364	3.38804	CILP
ENSG00000229807	0.0569474	0.0156802	0.0644485	5.35757e-06	2.29368e-05	2.09801	XIST
ENSG00000146535	0.0147301	0.0158265	0.0648713	0.00161495	0.000307361	-2.39349	GNA12
ENSG00000166897	0.248368	0.0158771	0.0649004	0.0537761	0.00465509	-3.53008	ELFN2
ENSG00000105699	0.918386	0.0160225	0.0651088	0.00151939	0.00623599	2.03713	LSR
ENSG00000132478	1.79959	0.016059	0.0651088	0.535957	0.00968341	-5.79046	UNK
ENSG00000162267	1.50514	0.0162338	0.0656393	2.23844	0.211389	-3.40452	ITIH3
ENSG00000121904	0.443145	0.0164424	0.066303	0.583252	0.0363156	-4.00546	CSMD2
ENSG00000085760	0.171679	0.0166017	0.0663597	0.00379711	0.0131628	1.7935	MTIF2
ENSG00000117505	1.02999	0.0165693	0.0663597	0.000754587	0.000168714	-2.16111	DR1
ENSG00000278570	3.34786	0.0165548	0.0663597	0.0191604	8.64704	8.81794	NR2E3
ENSG00000105058	0.599638	0.0167527	0.0666535	0.0105438	0.000947514	-3.4761	FAM32A
ENSG00000064225	0.827858	0.016901	0.0669429	0.0071657	0.00198252	-1.85377	ST3GAL6
ENSG00000163932	0.0120276	0.0169152	0.0669429	0.0033122	0.000607728	-2.44629	PRKCD
ENSG00000136811	1.30411	0.0169935	0.0670749	1.99294	0.0725551	-4.77968	ODF2
ENSG00000164258	1.57261	0.0171891	0.0676679	0.00718604	0.000971083	-2.88753	NDUFS4
ENSG00000167889	0.121673	0.0176855	0.069159	0.0489338	0.0113614	-2.10669	MGAT5B
ENSG00000173821	1.21785	0.0177069	0.069159	0.00827459	0.000324643	-4.67176	RNF213
ENSG00000182810	0.000779268	0.017627	0.069159	0.00262659	0.000556399	-2.239	DDX28
ENSG00000153130	2.2731	0.0178903	0.0696928	0.00713728	0.000539991	-3.72437	SCOC
ENSG00000070761	1.36368	0.0182022	0.0703566	0.00459864	0.000795514	-2.53125	CFAP20
ENSG00000123096	0.353304	0.0181909	0.0703566	0.0425677	0.00446169	-3.2541	SSPN
ENSG00000215045	1.62376	0.0181598	0.0703566	0.686597	0.0144985	-5.56549	GRID2IP
ENSG00000185049	1.29571	0.0182977	0.0705431	0.960992	0.0367922	-4.70705	NELFA
ENSG00000104321	1.02635	0.0186589	0.0713824	0.034675	0.00831136	-2.06074	TRPA1
ENSG00000108219	0.0081608	0.0186149	0.0713824	0.0026627	0.000531	-2.32611	TSPAN14
ENSG00000163449	0.0053952	0.01864	0.0713824	0.0884603	0.0174388	-2.34273	TMEM169
ENSG00000181359	0.941347	0.0187263	0.071457	0.101304	0.454455	2.16545	HSP90AA6P
ENSG00000228889	3.18255	0.018775	0.0714598	0.834909	0.00251362	-8.37571	UBAC2-AS1
ENSG00000090316	0.650442	0.0188509	0.0715664	0.00211912	0.00010366	-4.35354	MAEA
ENSG00000136235	0.919497	0.019247	0.0726998	0.0724271	0.0192139	-1.91438	GPNMB
ENSG00000227968	0.989958	0.0192957	0.0726998	2.28526	0.311374	-2.87564	BUB3P1
ENSG00000108557	2.27725	0.019444	0.0727281	0.0123435	9.47217e-05	-7.02584	RAI1
ENSG00000137575	0.745665	0.0193809	0.0727281	0.00100361	0.000328203	-1.61254	SDCBP
ENSG00000218350	1.31971	0.0194494	0.0727281	0.219574	1.69145	2.94548	LYPLA1P3
ENSG00000014164	0.0209379	0.0200924	0.0746734	0.000343297	0.0025577	2.89732	ZC3H3
ENSG00000105376	2.18884	0.0201198	0.0746734	0.00861027	0.677519	6.29806	ICAM5
ENSG00000242252	2.63466	0.0200397	0.0746734	670.166	5.36675	-6.96433	BGLAP
ENSG00000132950	0.154551	0.0204916	0.0757184	0.00179275	0.00931381	2.3772	ZMYM5
ENSG00000212153	0.35116	0.0205028	0.0757184	0.45438	0.0341829	-3.73255	RNU1-82P
ENSG00000125967	0.036093	0.0206821	0.0761919	0.0019224	0.000365388	-2.39541	NECAB3
ENSG00000184489	1.92469	0.0208039	0.0764518	0.00589991	0.341402	5.85463	PTP4A3
ENSG00000121068	0.108202	0.0209591	0.0767393	0.00310914	0.000621094	-2.32363	TBX2
ENSG00000165699	0.00576818	0.020985	0.0767393	0.000639452	9.50693e-05	-2.74978	TSC1
ENSG00000167641	0.566928	0.0210816	0.0769041	0.107532	0.0102768	-3.3873	PPP1R14A
ENSG00000142168	0.043033	0.0211722	0.0770463	0.000362423	5.14096e-05	-2.81756	SOD1
ENSG00000172403	0.0136025	0.0213543	0.0775199	0.0513231	0.00717029	-2.83951	SYNPO2
ENSG00000012232	0.00811462	0.0215309	0.0779107	0.00127933	0.000335794	-1.92974	EXTL3
ENSG00000138346	2.25234	0.0215664	0.0779107	0.0318765	0.000359918	-6.46868	DNA2
ENSG00000245910	0.52697	0.021629	0.077948	0.00292447	0.00126287	-1.21147	SNHG6
ENSG00000249840	2.93318	0.0219076	0.0787617	0.188955	33.9348	7.48858	GAPDHP76
ENSG00000092931	1.59714	0.0219647	0.0787774	0.32855	0.00933229	-5.13774	MFSD11
ENSG00000132824	0.13971	0.0224294	0.080059	0.00104284	0.00017874	-2.54459	SERINC3
ENSG00000247081	0.00295894	0.0223971	0.080059	0.0302362	0.077338	1.3549	BAALC-AS1
ENSG00000212719	0.535362	0.0233265	0.0830625	0.000187818	0.00225063	3.58292	LINC02693
ENSG00000167671	0.0211514	0.0234808	0.0834126	0.000177163	0.00134997	2.92977	UBXN6
ENSG00000118689	3.05661	0.0235538	0.0834733	1.08503	0.00668431	-7.34274	FOXO3
ENSG00000175575	0.460823	0.0238636	0.084371	0.000274379	0.00394146	3.84449	PAAF1
ENSG00000163931	1.29627	0.0242756	0.0854225	0.00851553	0.000365909	-4.54054	TKT
ENSG00000179218	0.0532831	0.0242272	0.0854225	5.48003e-05	0.000216695	1.98341	CALR
ENSG00000155666	1.0901	0.0244646	0.0858851	0.0142537	0.247398	4.11742	KDM8
ENSG00000143870	0.0802137	0.0246186	0.0860686	5.32589e-05	0.000325101	2.60979	PDIA6
ENSG00000204103	2.76495	0.0246322	0.0860686	0.000181497	0.0302512	7.3809	MAFB
ENSG00000112238	0.00308825	0.0247794	0.0862348	0.0114619	0.00245931	-2.22052	PRDM13
ENSG00000114166	0.0340832	0.0247954	0.0862348	0.000355413	0.0019373	2.44648	KAT2B
ENSG00000107859	0.0348193	0.0250793	0.0870193	0.121284	0.0235723	-2.36323	PITX3
ENSG00000067225	0.00156598	0.0256644	0.088548	8.16743e-05	1.81771e-05	-2.16776	PKM
ENSG00000101350	0.00106963	0.0257573	0.088548	0.000761615	0.000112731	-2.75617	KIF3B
ENSG00000188833	1.07617	0.0257123	0.088548	0.816566	0.0251272	-5.02225	ENTPD8
ENSG00000244968	2.11114	0.0255866	0.088548	0.0028962	0.251021	6.4375	LIFR-AS1
ENSG00000143363	2.97729	0.0258455	0.0886472	0.0460749	0.00024591	-7.54971	PRUNE1
ENSG00000141905	0.0860508	0.0260665	0.0892002	0.000376572	0.00248228	2.72067	NFIC
ENSG00000048740	0.0501636	0.0263196	0.089655	0.00122291	0.000181838	-2.7496	CELF2
ENSG00000187147	0.0117817	0.026314	0.089655	0.000192786	0.000924257	2.26129	RNF220
ENSG00000169894	0.226327	0.0264599	0.0899276	1.48618	0.236686	-2.65056	MUC3A
ENSG00000114423	0.00572094	0.0268136	0.0909225	0.000670786	0.00316675	2.23908	CBLB
ENSG00000137449	0.0735875	0.0269493	0.0911753	0.00094149	0.00554689	2.55866	CPEB2
ENSG00000159658	0.724562	0.0274638	0.0927058	0.00894794	0.000853372	-3.39031	EFCAB14
ENSG00000111913	0.875162	0.0281081	0.0946666	0.128764	0.00758475	-4.08548	RIPOR2
ENSG00000100983	0.887094	0.0282042	0.0947763	0.00243626	0.000106157	-4.5204	GSS
ENSG00000104331	0.51935	0.0287593	0.0964245	0.00150773	0.000151654	-3.31353	BPNT2
ENSG00000075420	0.643055	0.0291845	0.097195	0.00466507	0.000384867	-3.59947	FNDC3B
ENSG00000127528	0.139793	0.0296263	0.0984466	0.137636	0.0318668	-2.11074	KLF2
ENSG00000091622	0.691018	0.0298763	0.0988371	0.0660935	0.00645689	-3.3556	PITPNM3
ENSG00000136709	0.00450319	0.0298365	0.0988371	0.000156444	0.000621571	1.99027	WDR33
ENSG00000162704	0.651928	0.0299493	0.0988593	0.00261949	0.0213387	3.02611	ARPC5
ENSG00000234093	1.62705	0.0300441	0.0989533	1.07366	0.172232	-2.64011	RPS15AP11
ENSG00000104341	0.0671391	0.0302814	0.0990883	0.000176936	0.000690801	1.96504	LAPTM4B
ENSG00000237162	4.10674	0.0302844	0.0990883	13.7474	0.306066	-5.48917	RPS20P9
ENSG00000242802	0.0481307	0.0301944	0.0990883	0.000388496	0.00170539	2.13413	AP5Z1
ENSG00000179168	1.57499	0.0303953	0.0992335	42.9738	1.47196	-4.86765	GGN
ENSG00000185753	2.0267	0.0304641	0.0992411	0.0234625	0.000407166	-5.8486	CXorf38
ENSG00000078369	0.000775531	0.0309101	0.100376	0.000951204	0.000521952	-0.865839	GNB1
ENSG00000140382	0.0065125	0.0310096	0.100376	0.000175888	0.000767299	2.12513	HMG20A
ENSG00000204314	0.200408	0.0310144	0.100376	0.542789	0.113474	-2.25803	PRRT1
ENSG00000005007	0.0213342	0.0313469	0.101233	8.93589e-05	0.000417812	2.22517	UPF1
ENSG00000237007	1.4524	0.0319049	0.102812	0.299416	1.95416	2.70632	KRT18P52
ENSG00000116830	0.0011856	0.0324022	0.10419	0.000362096	0.000108411	-1.73987	TTF2
ENSG00000196367	0.00196129	0.0327911	0.104988	0.000175218	3.88881e-05	-2.17175	TRRAP
ENSG00000229536	0.0269851	0.0329349	0.105223	0.159163	0.0529243	-1.5885	LINC02572
ENSG00000104290	0.148889	0.0331229	0.105597	0.00129536	0.000165045	-2.97242	FZD3
ENSG00000177425	0.233649	0.0333625	0.106134	0.00658675	0.00179167	-1.87826	PAWR
ENSG00000004139	0.80853	0.0344343	0.108357	0.0138585	0.00125094	-3.46969	SARM1
ENSG00000144959	0.0605886	0.0344846	0.108357	0.0055035	0.000815677	-2.75428	NCEH1
ENSG00000165694	2.26537	0.0344142	0.108357	1.92585	0.204794	-3.23325	FRMD7
ENSG00000168010	0.0559681	0.0343813	0.108357	0.018684	0.00783835	-1.25318	ATG16L2
ENSG00000207322	2.55297	0.0344972	0.108357	0.573229	0.00594988	-6.59011	RNU1-89P
ENSG00000237693	0.994637	0.0341877	0.108357	0.203906	0.772975	1.92252	IRGM
ENSG00000083812	0.549638	0.0347794	0.109014	0.00269439	0.000206736	-3.7041	ZNF324
ENSG00000072958	0.274556	0.0352205	0.110165	0.00726925	0.00178395	-2.02673	AP1M1
ENSG00000055163	2.13252	0.0355836	0.110837	0.00397231	6.17431e-05	-6.00756	CYFIP2
ENSG00000197324	0.00875312	0.0355698	0.110837	0.00298064	0.0011047	-1.43197	LRP10
ENSG00000139324	1.71861	0.0357845	0.110999	0.00494758	0.000114113	-5.43819	TMTC3
ENSG00000167986	0.00393877	0.0357842	0.110999	0.000272523	0.000121235	-1.16857	DDB1
ENSG00000274376	0.177869	0.0360031	0.111445	3.8075	0.532567	-2.83781	ADAMTS7P1
ENSG00000120802	0.0204115	0.0364888	0.112715	0.000155277	3.59376e-05	-2.11128	TMPO
ENSG00000153179	2.36063	0.0367335	0.113236	0.0287407	0.000375615	-6.2577	RASSF3
ENSG00000123992	0.00371478	0.0369345	0.113621	0.00199996	0.00049107	-2.02597	DNPEP
ENSG00000151470	1.18597	0.0373537	0.114674	0.0132526	0.00049904	-4.73097	C4orf33
ENSG00000124313	0.0810855	0.0374947	0.114871	0.00457097	0.000874955	-2.38522	IQSEC2
ENSG00000070886	0.0248995	0.0379678	0.115608	0.012451	0.0288878	1.2142	EPHA8
ENSG00000135541	0.57232	0.0378789	0.115608	0.000135249	0.00182189	3.75174	AHI1
ENSG00000222047	0.0472086	0.0378969	0.115608	0.823678	8.46628	3.36158	C10orf55
ENSG00000249306	2.3119	0.0381887	0.116044	0.830142	0.011621	-6.15855	LINC01411
ENSG00000198369	0.00117545	0.0386812	0.117301	0.00435927	0.0104063	1.25529	SPRED2
ENSG00000164742	0.0086135	0.0388492	0.117572	0.00183599	0.000608647	-1.59288	ADCY1
ENSG00000125898	2.28645	0.0397112	0.119938	0.00220472	0.143178	6.02107	FAM110A
ENSG00000174007	2.36761	0.0401917	0.121143	0.29986	0.00542675	-5.78806	CEP19
ENSG00000063601	0.0182323	0.04058	0.122067	0.000329407	0.000987559	1.584	MTMR1
ENSG00000105486	0.0423277	0.0410623	0.12327	0.000943417	0.000326926	-1.52893	LIG1
ENSG00000169946	3.32888	0.0412782	0.123669	0.0123262	1.41289	6.84077	ZFPM2
ENSG00000119383	0.0136266	0.0417149	0.124727	0.00147589	0.000665271	-1.14957	PTPA
ENSG00000100461	0.00356908	0.0421813	0.125869	0.000986103	0.000437203	-1.17343	RBM23
ENSG00000133983	3.3384	0.0422908	0.125944	0.00755739	0.946988	6.96931	COX16
ENSG00000087111	0.00383594	0.0427952	0.127192	0.000965519	0.000277446	-1.7991	PIGS
ENSG00000134250	1.48945	0.0430665	0.127744	1.70503e-05	0.000551102	5.01445	NOTCH2
ENSG00000170522	0.300948	0.0431708	0.127799	0.0025497	0.000303231	-3.07184	ELOVL6
ENSG00000062038	0.0102488	0.0434945	0.128503	0.127006	0.059689	-1.08936	CDH3
ENSG00000207175	0.0023422	0.0436687	0.128762	0.0568644	0.0169643	-1.74502	RNU1-67P
ENSG00000115085	0.0313132	0.0439392	0.129304	0.213166	0.0721819	-1.56227	ZAP70
ENSG00000176715	0.0385924	0.0442718	0.130027	0.00147517	0.000408655	-1.85193	ACSF3
ENSG00000100354	0.00579818	0.0450333	0.131487	0.000632704	0.000249545	-1.34223	TNRC6B
ENSG00000172775	0.862613	0.0449948	0.131487	0.214881	0.0236065	-3.18628	PSME3IP1
ENSG00000181790	0.151455	0.0449596	0.131487	0.0305632	0.00834453	-1.8729	ADGRB1
ENSG00000138378	0.487884	0.0460258	0.134122	0.00318246	0.0365514	3.52172	STAT4
ENSG00000153944	0.0189146	0.0471441	0.137113	0.000910628	0.000233243	-1.96503	MSI2
ENSG00000175040	0.979363	0.0474037	0.1376	0.0145868	0.00077362	-4.23689	CHST2
ENSG00000116793	0.0165688	0.0480198	0.139117	0.00031012	0.00143881	2.21398	PHTF1
ENSG00000160323	0.0976105	0.0501592	0.14492	0.000486173	0.00309848	2.67202	ADAMTS13
ENSG00000108021	0.966848	0.0505098	0.145159	2.15092e-05	0.000386311	4.16674	TASOR2
ENSG00000143801	0.00301126	0.0505613	0.145159	0.00442115	0.0023411	-0.917237	PSEN2
ENSG00000168385	0.281109	0.0505915	0.145159	0.000309417	5.08336e-05	-2.6057	SEPTIN2
ENSG00000117407	0.136059	0.0507334	0.145286	0.113052	0.0203121	-2.47657	ARTN
ENSG00000175920	0.116116	0.0510752	0.145985	0.073753	0.0168623	-2.1289	DOK7
ENSG00000182871	0.123072	0.0517306	0.147576	0.00443473	0.00174555	-1.34517	COL18A1
ENSG00000133124	0.0188163	0.0528664	0.150241	4.97114e-05	1.15893e-05	-2.10079	IRS4
ENSG00000138617	0.0189483	0.05361	0.152065	0.000773049	0.00336295	2.1211	PARP16
ENSG00000166821	0.218551	0.0537237	0.152098	0.00812635	0.00173393	-2.22856	PEX11A
ENSG00000019549	0.102689	0.0549076	0.15474	0.00243218	0.000388277	-2.64709	SNAI2
ENSG00000119772	0.0273268	0.0549681	0.15474	0.00126105	0.000351111	-1.84463	DNMT3A
ENSG00000197063	1.22136	0.0548931	0.15474	0.0622591	0.0048785	-3.67377	MAFG
ENSG00000114812	0.00290208	0.0552884	0.155158	0.00753101	0.00304473	-1.30653	VIPR1
ENSG00000160256	1.46805	0.0553246	0.155158	0.00279918	0.052368	4.22561	FAM207A
ENSG00000149970	0.406575	0.0556172	0.155686	0.0683898	0.310267	2.18166	CNKSR2
ENSG00000131508	0.0618016	0.0559211	0.156244	0.00108228	0.00282571	1.38455	UBE2D2
ENSG00000164220	0.96542	0.0567938	0.158386	0.947238	0.0527494	-4.1665	F2RL2
ENSG00000137809	0.108969	0.0569252	0.158456	5.39972	2.46665	-1.13033	ITGA11
ENSG00000284713	1.18245	0.0574422	0.159597	1.7871	22.0996	3.62833	SMIM38
ENSG00000187498	0.0568441	0.0578969	0.160562	0.000920979	0.00294444	1.67675	COL4A1
ENSG00000115648	0.655926	0.0586756	0.162119	3.15928	0.18859	-4.06627	MLPH
ENSG00000102890	0.230124	0.0598225	0.164982	0.414997	0.138595	-1.58222	ELMO3
ENSG00000138767	0.198662	0.0600756	0.165374	0.000324482	0.00166202	2.35673	CNOT6L
ENSG00000140948	0.00147485	0.0607692	0.166975	0.00017388	0.000617042	1.82728	ZCCHC14
ENSG00000151746	0.866678	0.0610217	0.167361	0.000341704	0.00497706	3.86448	BICD1
ENSG00000064763	0.19222	0.0615681	0.168066	0.000655419	0.00296232	2.17624	FAR2
ENSG00000105755	0.00181523	0.061842	0.168066	0.0138449	0.00579271	-1.25704	ETHE1
ENSG00000116991	0.777214	0.0618336	0.168066	0.000784488	0.00606835	2.95148	SIPA1L2
ENSG00000160285	0.0124166	0.0614016	0.168066	9.81628e-05	0.000393588	2.00344	LSS
ENSG00000248713	0.0510703	0.0617671	0.168066	0.482446	0.131259	-1.87795	C4orf54
ENSG00000119283	0.0103644	0.0621344	0.168554	0.306366	0.134292	-1.18988	TRIM67
ENSG00000100226	0.018645	0.0623793	0.168798	0.00327751	0.0019543	-0.745949	GTPBP1
ENSG00000112531	0.0337663	0.0624508	0.168798	0.00133826	0.0006469	-1.04874	QKI
ENSG00000064999	0.00178094	0.062798	0.169124	0.000986413	0.0003011	-1.71195	ANKS1A
ENSG00000137731	0.136745	0.0633829	0.170391	1.16381	0.191615	-2.60257	FXYD2
ENSG00000185499	0.916312	0.0636895	0.170908	8.10952	0.957137	-3.08282	MUC1
ENSG00000133943	0.00168609	0.0646703	0.1723	0.0113383	0.0179342	0.661509	DGLUCY
ENSG00000154611	2.65231	0.0644816	0.1723	2.40958	0.316277	-2.92952	PSMA8
ENSG00000176624	0.00231541	0.0646648	0.1723	0.00187301	0.00427985	1.1922	MEX3C
ENSG00000168781	2.17238	0.0650387	0.172973	0.00340946	0.0990331	4.8603	PPIP5K1
ENSG00000083168	0.0049836	0.0655635	0.173749	0.000572166	0.000234422	-1.28733	KAT6A
ENSG00000128886	1.27445	0.0654725	0.173749	0.946045	0.0621427	-3.92825	ELL3
ENSG00000149480	0.00209937	0.0659586	0.174486	6.40103e-05	0.000262851	2.03787	MTA2
ENSG00000148735	4.77414	0.0661492	0.174681	0.219442	3.93216	4.16341	PLEKHS1
ENSG00000232757	3.46641	0.066479	0.175241	0.286229	3.16862	3.46861	ETF1P1
ENSG00000152582	0.404402	0.066915	0.17608	0.00872067	0.00108591	-3.00554	SPEF2
ENSG00000136908	0.766758	0.0676034	0.176955	0.0021252	0.000184134	-3.52877	DPM2
ENSG00000187741	0.0167486	0.0674904	0.176955	0.00120476	0.000626578	-0.943177	FANCA
ENSG00000266524	0.16658	0.0674489	0.176955	0.4103	0.127529	-1.68585	GDF10
ENSG00000119138	0.00737915	0.0678088	0.177182	0.000360232	0.00124534	1.78954	KLF9
ENSG00000126106	0.00167838	0.0682109	0.177921	0.0144506	0.00504237	-1.51895	TMEM53
ENSG00000126822	0.282957	0.0685618	0.178524	0.0107173	0.0338824	1.6606	PLEKHG3
ENSG00000117461	1.21626	0.0687396	0.178675	0.00486104	0.000328371	-3.88787	PIK3R3
ENSG00000131435	0.00345447	0.0692381	0.179483	0.00981665	0.00262339	-1.9038	PDLIM4
ENSG00000099622	0.964099	0.0702184	0.18157	7.16186e-05	0.000955144	3.73731	CIRBP
ENSG00000169862	0.0452558	0.0703647	0.181633	0.21111	0.0519419	-2.02303	CTNND2
ENSG00000099954	0.433465	0.0706755	0.181909	0.00156366	0.000277962	-2.49197	CECR2
ENSG00000130821	0.634288	0.0707153	0.181909	0.00543864	0.000919104	-2.56495	SLC6A8
ENSG00000064651	0.0170948	0.0714433	0.182836	0.000352376	0.000959871	1.44572	SLC12A2
ENSG00000134243	0.00509705	0.071409	0.182836	0.000500758	0.00013364	-1.90576	SORT1
ENSG00000148400	0.065833	0.0714396	0.182836	0.00422601	0.00191118	-1.14483	NOTCH1
ENSG00000282164	2.91796	0.0717018	0.183183	4.40205	0.0936113	-5.55535	PEG13
ENSG00000164078	0.00332571	0.0720699	0.183809	0.104051	0.038779	-1.42394	MST1R
ENSG00000160752	1.25095	0.0722149	0.183865	0.000872677	4.8134e-05	-4.18032	FDPS
ENSG00000047410	0.0208107	0.0726417	0.184636	6.9513e-05	0.000195211	1.48968	TPR
ENSG00000026025	0.153115	0.0729784	0.185176	0.000303497	0.000110635	-1.45588	VIM
ENSG00000231841	0.566495	0.0732759	0.185616	26.324	5.26406	-2.32213	FAM192BP
ENSG00000145725	0.525202	0.0752088	0.190189	0.000386349	0.00222903	2.52844	PPIP5K2
ENSG00000112769	0.118763	0.0754807	0.190554	0.00508431	0.00205387	-1.30771	LAMA4
ENSG00000149532	0.0033147	0.0761508	0.191921	0.000106575	0.000384667	1.85174	CPSF7
ENSG00000167658	0.00882588	0.0766394	0.192826	3.83722e-06	1.45586e-05	1.92373	EEF2
ENSG00000113194	0.0188629	0.0771552	0.193797	0.000640509	0.00125808	0.973936	FAF2
ENSG00000160972	0.0855932	0.0783938	0.196577	0.00265654	0.000852262	-1.64018	PPP1R16A
ENSG00000179091	0.0015363	0.0786205	0.196815	0.000382946	0.000133784	-1.51723	CYC1
ENSG00000104517	0.0172616	0.0794399	0.198533	8.21692e-05	0.000260258	1.66327	UBR5
ENSG00000075234	1.36083	0.080171	0.200025	0.0127551	0.145606	3.51292	TTC38
ENSG00000134531	1.74722	0.0808376	0.201352	0.341683	0.0145668	-4.5519	EMP1
ENSG00000243335	0.0735673	0.0815237	0.202722	0.017565	0.00896416	-0.970461	KCTD7
ENSG00000115421	2.20952	0.0820721	0.203746	0.0296703	0.00120107	-4.62662	PAPOLG
ENSG00000124207	0.20812	0.0822611	0.203876	0.00015747	3.53852e-05	-2.15386	CSE1L
ENSG00000131873	2.1959	0.0847121	0.209256	0.00655599	0.000240554	-4.76838	CHSY1
ENSG00000105516	0.859378	0.0851253	0.209883	0.0904011	0.0133933	-2.75483	DBP
ENSG00000157103	0.141492	0.0852472	0.209883	0.206408	0.0547493	-1.91458	SLC6A1
ENSG00000122547	0.0309227	0.0859418	0.210897	0.00116156	0.00388513	1.7419	EEPD1
ENSG00000196787	0.534253	0.0859341	0.210897	0.000338745	3.9279e-05	-3.10837	H2AC11
ENSG00000182446	0.857635	0.0863297	0.211501	0.00289953	0.000407273	-2.83175	NPLOC4
ENSG00000128965	0.0468723	0.0869555	0.212685	0.000894742	0.00285902	1.67598	CHAC1
ENSG00000169891	2.10567	0.0876585	0.214053	0.1693	0.00799693	-4.40399	REPS2
ENSG00000136111	0.138501	0.0884286	0.215581	0.00832014	0.0038918	-1.09617	TBC1D4
ENSG00000189337	0.0484584	0.0895377	0.217929	0.00535606	0.00232294	-1.20522	KAZN
ENSG00000156239	1.23251	0.0899433	0.218353	0.00835809	0.000663002	-3.65609	N6AMT1
ENSG00000166111	0.0655791	0.090206	0.218353	0.87623	0.24814	-1.82015	SVOP
ENSG00000184205	2.06174	0.0902447	0.218353	0.0116645	0.000538423	-4.43724	TSPYL2
ENSG00000197363	0.045252	0.0902974	0.218353	0.011306	0.00433419	-1.38326	ZNF517
ENSG00000005187	0.97062	0.092537	0.223406	0.046885	0.00407504	-3.52424	ACSM3
ENSG00000066084	0.434703	0.0928807	0.223874	0.00655271	0.00170658	-1.94098	DIP2B
ENSG00000127511	1.72567	0.0933553	0.223945	0.00703654	0.0986015	3.80867	SIN3B
ENSG00000167987	0.0227883	0.0931926	0.223945	0.00253698	0.000923587	-1.45779	VPS37C
ENSG00000225971	1.06452	0.0933606	0.223945	0.131952	1.53022	3.53565	RPS3AP51
ENSG00000175309	0.0138718	0.0941407	0.225093	0.00113382	0.00051525	-1.13785	PHYKPL
ENSG00000205758	0.0972536	0.0940069	0.225093	0.008265	0.0172077	1.05797	CRYZL1
ENSG00000141542	0.311753	0.0943242	0.225171	0.00778903	0.00182734	-2.0917	RAB40B
ENSG00000082269	0.101035	0.0954845	0.227576	0.000389168	0.00143277	1.88034	FAM135A
ENSG00000170485	0.0018342	0.095704	0.227736	0.0015909	0.00529849	1.73573	NPAS2
ENSG00000135778	0.959114	0.0961333	0.22803	0.00107344	0.00787484	2.875	NTPCR
ENSG00000155657	1.08552	0.0960952	0.22803	0.394698	0.0492831	-3.00158	TTN
ENSG00000111912	0.022957	0.0964069	0.228316	0.00224582	0.00435198	0.954431	NCOA7
ENSG00000101337	0.000650883	0.097084	0.229192	0.000920873	0.000370861	-1.31212	TM9SF4
ENSG00000173166	0.0416651	0.0969605	0.229192	0.00139569	0.00048609	-1.52168	RAPH1
ENSG00000261408	0.0703073	0.097639	0.230138	0.231264	0.102066	-1.18003	TEN1-CDK3
ENSG00000247950	0.55986	0.0978263	0.230216	0.282009	0.0545198	-2.37089	SEC24B-AS1
ENSG00000073111	0.0107269	0.0984209	0.230887	0.000164823	6.05872e-05	-1.44383	MCM2
ENSG00000107518	0.718866	0.0983933	0.230887	0.00390317	0.000442529	-3.1408	ATRNL1
ENSG00000125656	0.000469817	0.0989586	0.231328	0.00110669	0.000320335	-1.7886	CLPP
ENSG00000137726	0.450972	0.0990739	0.231328	0.00619721	0.0253391	2.03167	FXYD6
ENSG00000151611	1.39594	0.0988423	0.231328	0.0334345	0.002216	-3.91531	MMAA
ENSG00000200169	0.156408	0.100753	0.23488	8.58946	4.02983	-1.09185	RNU5D-1
ENSG00000185219	1.48555	0.101055	0.235217	0.00348084	0.000294191	-3.56461	ZNF445
ENSG00000122042	0.0891369	0.101905	0.236826	0.00396806	0.00153533	-1.36989	UBL3
ENSG00000160310	2.83813	0.102936	0.238851	0.0123311	0.000391779	-4.97611	PRMT2
ENSG00000185127	0.00742768	0.103705	0.24026	0.000318399	0.000995549	1.64466	C6orf120
ENSG00000140859	0.316809	0.10531	0.243478	0.00159656	0.0076679	2.26387	KIFC3
ENSG00000230426	0.00136997	0.10542	0.243478	0.0612841	0.0316407	-0.953732	LINC01036
ENSG00000152492	0.191231	0.105835	0.244058	0.00259515	0.000970173	-1.41951	CCDC50
ENSG00000149527	0.0411268	0.10775	0.247966	0.216882	0.059968	-1.85465	PLCH2
ENSG00000211459	0.37867	0.107862	0.247966	7.23181e-06	2.46204e-05	1.76742	MT-RNR1
ENSG00000168495	0.00332054	0.10973	0.251872	0.000475242	0.00114528	1.26896	POLR3D
ENSG00000061918	0.121859	0.110132	0.252407	0.00265062	0.00074103	-1.83872	GUCY1B1
ENSG00000197081	1.27438	0.110592	0.253071	0.000544617	5.22589e-05	-3.38149	IGF2R
ENSG00000125686	1.42683	0.111322	0.254352	0.000595279	0.0059863	3.33003	MED1
ENSG00000067182	0.000625124	0.111856	0.255183	0.00302957	0.00138931	-1.12475	TNFRSF1A
ENSG00000273002	0.21385	0.113008	0.257023	2.91531	1.19759	-1.28352	ARHGEF2-AS2
ENSG00000100024	0.0611666	0.113321	0.257344	0.470175	0.127869	-1.87853	UPB1
ENSG00000186919	0.30875	0.114169	0.258875	1.708	5.07488	1.57107	ZACN
ENSG00000145284	0.0010396	0.115797	0.262169	0.00297552	0.000965496	-1.6238	SCD5
ENSG00000173402	0.496097	0.118024	0.266146	0.00309367	0.0114343	1.88597	DAG1
ENSG00000129951	0.143368	0.118276	0.266166	0.0144615	0.00460705	-1.6503	PLPPR3
ENSG00000070214	0.860056	0.119343	0.266859	0.00109835	0.000117315	-3.22688	SLC44A1
ENSG00000108821	0.103102	0.119479	0.266859	0.00554037	0.00164527	-1.75166	COL1A1
ENSG00000109133	0.122685	0.118858	0.266859	0.000433786	0.000130994	-1.72748	TMEM33
ENSG00000111319	0.0936911	0.119186	0.266859	0.450017	0.115815	-1.95816	SCNN1A
ENSG00000159840	0.0184042	0.119064	0.266859	0.00111145	0.000508402	-1.12841	ZYX
ENSG00000204323	0.177825	0.119944	0.267498	3.04193	0.940737	-1.69312	SMIM5
ENSG00000260105	0.967005	0.120413	0.268144	1.42498	0.16755	-3.08828	AOC4P
ENSG00000139218	0.823703	0.120722	0.268431	7.37138e-05	0.000540083	2.87317	SCAF11
ENSG00000131871	0.165194	0.121368	0.269466	0.00395718	0.00152566	-1.37504	SELENOS
ENSG00000099995	2.09228	0.122451	0.270662	0.00155348	9.17313e-05	-4.08195	SF3A1
ENSG00000142798	0.0691592	0.122123	0.270662	0.00486567	0.00207236	-1.23136	HSPG2
ENSG00000204131	0.0857477	0.122344	0.270662	0.0192432	0.0370471	0.945017	NHSL2
ENSG00000163597	0.00616198	0.123743	0.273113	0.000266102	9.35855e-05	-1.50762	SNHG16
ENSG00000152804	0.631281	0.124202	0.273722	0.0381747	0.00783513	-2.28459	HHEX
ENSG00000178028	2.86027	0.124525	0.274029	0.0113596	0.000452025	-4.65137	DMAP1
ENSG00000108309	0.54586	0.124852	0.274344	0.202209	0.0482041	-2.06862	RUNDC3A
ENSG00000204227	0.740617	0.126504	0.277157	0.00401686	0.000659082	-2.60754	RING1
ENSG00000255153	0.370209	0.126497	0.277157	0.0900134	0.0193798	-2.21559	TOLLIP-AS1
ENSG00000210191	1.06149	0.127284	0.278457	11.1653	1.44956	-2.94533	MT-TL2
ENSG00000144120	0.00756179	0.127809	0.278828	0.0036628	0.00633023	0.789311	TMEM177
ENSG00000145506	0.0606869	0.127827	0.278828	0.00438757	0.00144956	-1.59781	NKD2
ENSG00000079819	0.00642627	0.129028	0.281037	0.000700685	0.000324321	-1.11134	EPB41L2
ENSG00000063761	0.00905857	0.130152	0.283071	0.00331952	0.001313	-1.33811	ADCK1
ENSG00000143569	1.00801	0.134709	0.292131	0.00252557	0.000407203	-2.63279	UBAP2L
ENSG00000080854	0.325699	0.135491	0.292972	0.0174576	0.0057926	-1.59157	IGSF9B
ENSG00000124920	0.0191197	0.135686	0.292972	0.00651336	0.00238942	-1.44674	MYRF
ENSG00000223336	0.0194587	0.135451	0.292972	0.208688	0.82266	1.97895	RNU2-6P
ENSG00000138326	0.220981	0.136903	0.295173	0.000264567	9.19805e-05	-1.52423	RPS24
ENSG00000080031	0.00260643	0.137659	0.296164	0.048459	0.0181768	-1.41467	PTPRH
ENSG00000116586	0.396235	0.138928	0.298245	0.3495	0.118033	-1.5661	LAMTOR2
ENSG00000163395	0.152626	0.139331	0.298532	0.775276	0.281726	-1.46042	IGFN1
ENSG00000174173	1.56908	0.139462	0.298532	0.00518791	0.000472592	-3.45649	TRMT10C
ENSG00000049130	0.134792	0.139899	0.29904	0.00747297	0.00301592	-1.30908	KITLG
ENSG00000132676	0.14414	0.140681	0.299852	0.00732405	0.00369945	-0.985332	DAP3
ENSG00000157765	1.03265	0.142043	0.302322	11.0119	1.77224	-2.63541	SLC34A2
ENSG00000177374	0.401024	0.142629	0.303137	0.147105	0.0443759	-1.729	HIC1
ENSG00000152292	0.944221	0.143903	0.305298	0.564391	0.0990219	-2.51088	SH2D6
ENSG00000183495	0.0142648	0.144055	0.305298	0.000693882	0.000315183	-1.1385	EP400
ENSG00000197774	0.0757114	0.14561	0.307963	0.000783326	0.00024822	-1.65799	EME2
ENSG00000241973	0.00360595	0.145725	0.307963	0.000311297	0.000126425	-1.30001	PI4KA
ENSG00000132698	0.670734	0.146677	0.309535	58.1	13.5486	-2.1004	RAB25
ENSG00000173638	0.590613	0.147315	0.310444	0.000128065	0.000858392	2.74476	SLC19A1
ENSG00000156475	0.948177	0.147811	0.311049	0.784029	0.0901274	-3.12087	PPP2R2B
ENSG00000175906	0.688999	0.148888	0.312435	0.010095	0.00173078	-2.54414	ARL4D
ENSG00000059378	0.675773	0.149098	0.312435	0.313295	0.0451802	-2.79376	PARP12
ENSG00000142208	0.00764032	0.149754	0.31337	0.000419904	0.000163907	-1.35718	AKT1
ENSG00000198788	0.723755	0.151302	0.316166	58.8676	9.50593	-2.63057	MUC2
ENSG00000110651	0.0277792	0.151782	0.316725	0.000436114	0.00017931	-1.28225	CD81
ENSG00000170153	0.0237527	0.152393	0.317557	0.00110434	0.00038962	-1.50305	RNF150
ENSG00000256618	1.28354	0.153125	0.318637	0.060803	0.00841493	-2.85312	MTRNR2L1
ENSG00000120318	0.0211458	0.153539	0.31895	0.00654014	0.0166151	1.3451	ARAP3
ENSG00000185008	1.23577	0.153703	0.31895	0.0274106	0.00391899	-2.80618	ROBO2
ENSG00000150768	0.0565675	0.153934	0.318986	0.000178851	0.00053021	1.5678	DLAT
ENSG00000147130	0.00216213	0.157889	0.326276	0.000741697	0.000348398	-1.0901	ZMYM3
ENSG00000137075	0.0656432	0.158494	0.327072	0.0062249	0.0103701	0.736302	RNF38
ENSG00000088038	0.366652	0.160133	0.32909	0.0135948	0.00483723	-1.4908	CNOT3
ENSG00000151338	0.0113016	0.16126	0.330948	0.00194962	0.0038985	0.999722	MIPOL1
ENSG00000137802	0.0109766	0.161567	0.331124	0.00804012	0.00525653	-0.613106	MAPKBP1
ENSG00000178188	0.0242909	0.163142	0.333894	0.000320095	0.000897798	1.48789	SH2B1
ENSG00000114948	1.65552	0.163654	0.334025	0.0226457	0.00255212	-3.14947	ADAM23
ENSG00000140479	0.933255	0.163475	0.334025	0.00515615	0.000993928	-2.37508	PCSK6
ENSG00000230876	0.226246	0.16484	0.335527	0.664288	0.202729	-1.71226	LINC00486
ENSG00000188549	0.0574183	0.166304	0.338045	0.00234384	0.00716104	1.61129	CCDC9B
ENSG00000198380	0.0299515	0.167447	0.339906	0.000740549	0.000302301	-1.29261	GFPT1
ENSG00000198792	0.00936292	0.168009	0.340584	0.000318399	0.000803643	1.33572	TMEM184B
ENSG00000156304	1.35199	0.168344	0.3408	0.000289412	0.00244632	3.07941	SCAF4
ENSG00000183690	0.0685796	0.169487	0.342649	0.643857	3.05472	2.24623	EFHC2
ENSG00000118513	0.0693372	0.170595	0.343956	0.0689525	0.116276	0.753884	MYB
ENSG00000204859	0.0249499	0.171344	0.345	0.00119693	0.000452009	-1.40491	ZBTB48
ENSG00000077157	0.00063363	0.171712	0.345275	0.00335281	0.00207015	-0.69564	PPP1R12B
ENSG00000281344	2.82557	0.173849	0.349103	0.616617	0.0398284	-3.95251	HELLPAR
ENSG00000260139	0.419714	0.174875	0.350691	103.733	326.148	1.65264	CSPG4P13
ENSG00000127663	0.294915	0.176367	0.353207	0.0313545	0.0132436	-1.24338	KDM4B
ENSG00000154174	0.0603319	0.179066	0.358132	0.000124214	0.000358602	1.52955	TOMM70
ENSG00000007908	0.046152	0.179506	0.358532	2.90177	1.21515	-1.2558	SELE
ENSG00000011105	0.0168796	0.18067	0.360373	0.00362829	0.00162589	-1.15807	TSPAN9
ENSG00000075275	0.0269296	0.181609	0.361586	0.000543743	0.000220432	-1.30259	CELSR1
ENSG00000243970	0.00424043	0.181762	0.361586	0.027881	0.0198376	-0.491044	PPIEL
ENSG00000123552	0.0454337	0.183783	0.364334	0.000962165	0.0020628	1.10025	USP45
ENSG00000177885	0.00514746	0.184015	0.364334	0.000636303	0.00030191	-1.0756	GRB2
ENSG00000199568	0.580997	0.184126	0.364334	0.288708	0.0874058	-1.72381	RNU5A-1
ENSG00000272886	2.827	0.184365	0.364334	0.045282	0.00310412	-3.86668	DCP1A
ENSG00000073350	0.0218143	0.185491	0.365591	0.00610108	0.0033568	-0.861978	LLGL2
ENSG00000142961	0.795833	0.185388	0.365591	0.224903	0.0543432	-2.04913	MOB3C
ENSG00000079156	0.0448869	0.18575	0.365619	0.00194713	0.000924242	-1.07501	OSBPL6
ENSG00000116117	0.00945006	0.18756	0.367244	0.00247547	0.0011405	-1.11803	PARD3B
ENSG00000148498	0.00101497	0.187382	0.367244	0.000972847	0.000497019	-0.968912	PARD3
ENSG00000184014	0.000271874	0.187386	0.367244	0.000309585	0.000587121	0.923323	DENND5A
ENSG00000237781	0.00909347	0.187273	0.367244	0.171427	0.08001	-1.09935	ADAMTSL4-AS2
ENSG00000103168	0.0800862	0.188313	0.368235	0.000369435	0.000968482	1.3904	TAF1C
ENSG00000128335	0.00481763	0.189499	0.370069	0.00395895	0.0017049	-1.21543	APOL2
ENSG00000130702	0.0711954	0.192036	0.374043	0.000306735	0.000845162	1.46224	LAMA5
ENSG00000184012	0.109744	0.191796	0.374043	0.0419466	0.120504	1.52245	TMPRSS2
ENSG00000278099	0.714667	0.193072	0.375571	0.393266	1.52941	1.9594	RNVU1-2A
ENSG00000140279	0.800976	0.196681	0.381102	0.356881	0.0699991	-2.35003	DUOX2
ENSG00000160551	0.78281	0.196654	0.381102	0.00333119	0.000849284	-1.97172	TAOK1
ENSG00000185024	0.523341	0.196215	0.381102	0.0106647	0.0034712	-1.61933	BRF1
ENSG00000130726	0.0132949	0.196981	0.381188	4.52395e-05	0.000102925	1.18594	TRIM28
ENSG00000008710	1.08422	0.198998	0.384592	0.0148221	0.00306482	-2.27387	PKD1
ENSG00000145214	0.185376	0.199962	0.385456	0.00196252	0.000783166	-1.32532	DGKQ
ENSG00000168003	0.0114499	0.199817	0.385456	0.000203847	9.03571e-05	-1.17378	SLC3A2
ENSG00000164403	0.0520248	0.200605	0.386198	0.00526392	0.00254701	-1.04733	SHROOM1
ENSG00000175866	0.00909005	0.204049	0.392321	0.00272931	0.00129507	-1.0755	BAIAP2
ENSG00000171812	2.3297	0.205687	0.394962	12.7119	1.21351	-3.38891	COL8A2
ENSG00000117151	0.353079	0.205996	0.395046	0.0112948	0.0292029	1.37045	CTBS
ENSG00000143847	0.0282549	0.207082	0.396164	0.00267646	0.00107116	-1.32115	PPFIA4
ENSG00000198246	0.00104404	0.20711	0.396164	0.00963421	0.00393661	-1.29121	SLC29A3
ENSG00000141506	0.549151	0.207635	0.39664	0.19069	0.054793	-1.79917	PIK3R5
ENSG00000105993	0.51777	0.208854	0.397656	0.00221057	0.00673478	1.60721	DNAJB6
ENSG00000163879	0.584537	0.208956	0.397656	0.282313	0.0553193	-2.35144	DNALI1
ENSG00000135506	0.619198	0.209404	0.398001	0.0167606	0.00525729	-1.67268	OS9
ENSG00000167962	0.971247	0.21253	0.402404	0.0127525	0.00300627	-2.08473	ZNF598
ENSG00000106852	0.00543545	0.212933	0.402657	0.0103962	0.00511471	-1.02333	LHX6
ENSG00000070366	0.00982493	0.213469	0.403159	0.000925987	0.000428564	-1.11148	SMG6
ENSG00000145198	0.00366092	0.214622	0.404727	0.0331875	0.0171512	-0.952336	VWA5B2
ENSG00000214087	0.00584887	0.214842	0.404727	0.00364822	0.00198357	-0.879093	ARL16
ENSG00000165238	0.0865353	0.215874	0.406159	0.00139464	0.000662904	-1.07302	WNK2
ENSG00000170581	0.000939615	0.216335	0.406515	0.000980737	0.00174147	0.828363	STAT2
ENSG00000079950	1.83103	0.216998	0.406557	0.00331713	0.0241743	2.86547	STX7
ENSG00000104522	0.382251	0.217008	0.406557	0.00283872	0.000974061	-1.54315	GFUS
ENSG00000109113	0.00350776	0.217721	0.406557	0.00312512	0.00449409	0.524115	RAB34
ENSG00000131149	0.0435134	0.217458	0.406557	0.0072989	0.00518318	-0.493842	GSE1
ENSG00000063244	0.39434	0.219094	0.40818	0.0124033	0.00503667	-1.30018	U2AF2
ENSG00000132535	0.0330002	0.219137	0.40818	0.00584677	0.00259753	-1.1705	DLG4
ENSG00000114867	0.684818	0.220137	0.409142	0.000123974	3.26268e-05	-1.9259	EIF4G1
ENSG00000162576	0.0170856	0.220202	0.409142	0.00609249	0.0111912	0.877255	MXRA8
ENSG00000149599	0.0564099	0.221758	0.41152	0.0224317	0.0422773	0.914342	DUSP15
ENSG00000197451	0.00318838	0.225528	0.417997	0.00027128	0.000138024	-0.974865	HNRNPAB
ENSG00000265933	0.492885	0.228208	0.42244	0.639968	0.180612	-1.82511	LINC00668
ENSG00000125266	0.00229427	0.2286	0.42264	0.00178798	0.00329561	0.882213	EFNB2
ENSG00000166987	0.0269891	0.229527	0.42383	0.000955796	0.00229399	1.26308	MBD6
ENSG00000141027	0.00772485	0.231099	0.426204	0.000121752	0.000283086	1.21729	NCOR1
ENSG00000116641	0.0853775	0.233164	0.429483	0.00217055	0.00129052	-0.750113	DOCK7
ENSG00000105778	2.94589	0.233513	0.429596	0.0800409	0.909836	3.5068	AVL9
ENSG00000172943	0.49054	0.23466	0.431173	0.0056054	0.00206989	-1.43726	PHF8
ENSG00000126267	1.15968	0.23605	0.433193	0.000239315	0.00129083	2.43131	COX6B1
ENSG00000100325	1.11586	0.236683	0.433662	0.0371927	0.00858009	-2.11595	ASCC2
ENSG00000158163	0.0272552	0.237094	0.433662	0.00625932	0.00386401	-0.695906	DZIP1L
ENSG00000204469	0.0452744	0.237177	0.433662	4.46332e-05	9.21969e-05	1.0466	PRRC2A
ENSG00000156564	0.162916	0.238101	0.434819	0.150178	0.358806	1.25653	LRFN2
ENSG00000130558	0.0109566	0.239777	0.437343	0.0617384	0.0337931	-0.86944	OLFM1
ENSG00000121289	0.0290012	0.240373	0.437361	0.00123209	0.00053939	-1.19171	CEP89
ENSG00000172534	0.511485	0.240115	0.437361	4.81866e-05	0.000184843	1.9396	HCFC1
ENSG00000147799	0.0729571	0.240934	0.437849	0.00269896	0.00134031	-1.00983	ARHGAP39
ENSG00000149115	0.669489	0.241938	0.439139	0.00237576	0.000717044	-1.72825	TNKS1BP1
ENSG00000115875	0.0300141	0.242846	0.44025	0.000267887	0.000119465	-1.16503	SRSF7
ENSG00000162642	0.411322	0.243863	0.441558	0.00319202	0.00825189	1.37026	C1orf52
ENSG00000169783	0.0225462	0.244543	0.44179	0.00807339	0.00435833	-0.889399	LINGO1
ENSG00000259803	0.0795009	0.244583	0.44179	0.814445	0.551653	-0.562057	SLC22A31
ENSG00000126581	0.000102065	0.245003	0.442013	0.000558529	0.00112234	1.0068	BECN1
ENSG00000148843	0.00567247	0.245658	0.442659	0.000296406	0.000156641	-0.920112	PDCD11
ENSG00000133997	0.167578	0.246804	0.443652	0.00596602	0.00302492	-0.979871	MED6
ENSG00000277918	0.548376	0.246552	0.443652	9559.16	3111.08	-1.61947	RNVU1-28
ENSG00000137747	0.194327	0.247498	0.444365	0.138205	0.274727	0.991192	TMPRSS13
ENSG00000140632	0.00605196	0.249839	0.448022	0.000638722	0.0010535	0.721934	GLYR1
ENSG00000146830	0.0679282	0.250136	0.448022	0.000148944	0.000401578	1.43091	GIGYF1
ENSG00000025800	0.00913926	0.253528	0.453011	0.000423916	0.000224698	-0.915795	KPNA6
ENSG00000184347	0.00918428	0.253516	0.453011	0.0129182	0.00709891	-0.863733	SLIT3
ENSG00000137877	0.156175	0.254853	0.45453	0.0951611	0.0354674	-1.42388	SPTBN5
ENSG00000156136	0.113508	0.254988	0.45453	0.00315341	0.00143246	-1.13842	DCK
ENSG00000207725	0.109539	0.259408	0.461857	0.503434	0.270634	-0.895459	MIR222
ENSG00000135835	2.15468	0.260505	0.463258	0.578331	0.0792516	-2.86738	KIAA1614
ENSG00000206052	0.230945	0.261886	0.465159	0.641973	0.340962	-0.912901	DOK6
ENSG00000182000	0.551115	0.262268	0.465285	0.923399	3.65042	1.98304	PPIAP73
ENSG00000187815	0.00473414	0.262624	0.465363	0.00148489	0.00331613	1.15914	ZFP69
ENSG00000198040	0.301633	0.263145	0.465688	0.0103872	0.0216775	1.06139	ZNF84
ENSG00000141258	0.54463	0.263912	0.465984	0.00576679	0.00211551	-1.44676	SGSM2
ENSG00000162542	0.0307605	0.266371	0.469769	0.00673057	0.00351134	-0.938708	TMCO4
ENSG00000110514	0.00435735	0.266968	0.470267	0.000716011	0.000377445	-0.923717	MADD
ENSG00000072422	0.423183	0.267603	0.470668	0.00357513	0.00133955	-1.41625	RHOBTB1
ENSG00000219863	2.06202	0.267827	0.470668	0.31184	2.80214	3.16765	RPL31P28
ENSG00000104635	0.0116161	0.269316	0.472173	0.000490464	0.000280888	-0.80415	SLC39A14
ENSG00000114019	0.831862	0.269313	0.472173	0.0865422	0.0266634	-1.69854	AMOTL2
ENSG00000103855	0.0181111	0.271005	0.472978	0.000291024	0.000649209	1.15755	CD276
ENSG00000109743	0.21603	0.270125	0.472978	0.0918048	0.0323936	-1.50286	BST1
ENSG00000140545	1.04594	0.270706	0.472978	0.00311378	0.0118844	1.93233	MFGE8
ENSG00000141837	0.077674	0.27136	0.472978	0.330449	0.144374	-1.19461	CACNA1A
ENSG00000237149	0.0250007	0.271053	0.472978	0.00141515	0.00298685	1.07767	ZNF503-AS2
ENSG00000130589	0.0672618	0.271915	0.473392	0.00220876	0.00126331	-0.806025	HELZ2
ENSG00000130158	0.03817	0.274174	0.476115	0.00100078	0.00193502	0.951223	DOCK6
ENSG00000184194	0.312449	0.274436	0.476115	2.53724	0.952593	-1.41333	GPR173
ENSG00000157107	0.205312	0.276882	0.479132	0.0123293	0.00656376	-0.909498	FCHO2
ENSG00000163359	0.0133943	0.276596	0.479132	0.204287	0.107549	-0.925605	COL6A3
ENSG00000183044	0.00106963	0.277421	0.479132	0.00134427	0.0027868	1.05179	ABAT
ENSG00000196408	3.17969	0.27746	0.479132	1.7602	0.169237	-3.37862	NOXO1
ENSG00000184009	0.551366	0.27874	0.480787	3.01039e-05	8.95621e-05	1.57294	ACTG1
ENSG00000171496	0.209978	0.280024	0.482444	0.43235	1.5351	1.82806	OR1L8
ENSG00000118194	0.561915	0.280894	0.482828	2.91674	0.770436	-1.92061	TNNT2
ENSG00000132718	0.0868568	0.280825	0.482828	0.251065	0.16983	-0.563967	SYT11
ENSG00000153495	0.409964	0.281803	0.483276	6.78948	18.6051	1.45432	TEX29
ENSG00000240280	0.0100637	0.281684	0.483276	0.0335357	0.0161983	-1.04985	TCAM1P
ENSG00000136824	0.0551403	0.282578	0.484049	0.000409032	0.000715815	0.807375	SMC2
ENSG00000235109	0.013152	0.287285	0.491547	0.0128982	0.00664743	-0.956298	ZSCAN31
ENSG00000100241	0.212048	0.289504	0.494777	0.000114236	0.000246157	1.10756	SBF1
ENSG00000100441	0.251649	0.290656	0.496037	0.00303236	0.00154518	-0.972664	KHNYN
ENSG00000168298	0.0215316	0.292598	0.498352	6.48739e-05	3.70182e-05	-0.809405	H1-4
ENSG00000278970	0.964849	0.294186	0.500485	0.292992	0.979001	1.74045	HEIH
ENSG00000197119	0.0296255	0.294922	0.501165	0.00364053	0.00219329	-0.731056	SLC25A29
ENSG00000230535	0.283055	0.295957	0.502099	5.71295	2.46108	-1.21495	BASP1P1
ENSG00000173171	1.75238	0.297782	0.503161	0.00192951	0.0107691	2.48059	MTX1
ENSG00000188486	1.42302	0.297511	0.503161	0.0067071	0.00154703	-2.11619	H2AX
ENSG00000105939	0.0376898	0.303789	0.511245	0.000291995	0.000562607	0.946183	ZC3HAV1
ENSG00000116675	0.0239246	0.304902	0.511245	0.00224609	0.00122824	-0.870828	DNAJC6
ENSG00000126602	0.00677072	0.304965	0.511245	0.000160956	0.000286069	0.829701	TRAP1
ENSG00000143515	0.00593708	0.304408	0.511245	0.000395482	0.000203676	-0.957336	ATP8B2
ENSG00000163947	0.639471	0.30371	0.511245	0.0108415	0.0291941	1.42911	ARHGEF3
ENSG00000178464	0.0044596	0.304281	0.511245	0.0612953	0.0285166	-1.10397	RPL10P16
ENSG00000182866	1.91383	0.304776	0.511245	1.09993	0.160694	-2.77503	LCK
ENSG00000133030	0.0161616	0.305948	0.512317	0.000409725	0.000640405	0.644331	MPRIP
ENSG00000115170	0.00037718	0.307225	0.512729	0.00356146	0.00553089	0.635043	ACVR1
ENSG00000126012	0.016247	0.30662	0.512729	7.85027e-05	0.000165453	1.07561	KDM5C
ENSG00000169427	0.0935942	0.306914	0.512729	0.134416	0.0584612	-1.20115	KCNK9
ENSG00000008256	0.00088439	0.308586	0.51366	0.00105868	0.000507893	-1.05967	CYTH3
ENSG00000206754	1.3328	0.308816	0.51366	0.533347	0.130643	-2.02945	SNORD101
ENSG00000215039	0.00501442	0.30864	0.51366	0.0301951	0.0167032	-0.854184	CD27-AS1
ENSG00000100387	0.0787623	0.31012	0.514681	0.000762248	0.00154342	1.0178	RBX1
ENSG00000197182	1.35695	0.310056	0.514681	0.310812	0.0774431	-2.00484	MIRLET7BHG
ENSG00000140297	0.753493	0.310513	0.514762	0.319999	1.13585	1.82763	GCNT3
ENSG00000130827	0.0328657	0.312781	0.517946	0.00115642	0.000608807	-0.925608	PLXNA3
ENSG00000142102	0.680096	0.313789	0.51904	0.00887705	0.00318115	-1.48053	PGGHG
ENSG00000102001	0.928843	0.315232	0.520272	1.99549	0.510631	-1.96639	CACNA1F
ENSG00000104899	0.425697	0.314998	0.520272	0.00612918	0.00239393	-1.35631	AMH
ENSG00000137571	0.00492301	0.315985	0.520865	0.0141381	0.019557	0.468103	SLCO5A1
ENSG00000167522	0.24273	0.31629	0.520865	0.000948235	0.000475003	-0.997307	ANKRD11
ENSG00000100867	0.00145899	0.318865	0.524528	0.0111802	0.0199944	0.838646	DHRS2
ENSG00000183337	0.000614105	0.319317	0.524692	0.00015055	7.69416e-05	-0.968404	BCOR
ENSG00000115423	1.40685	0.320084	0.524951	0.0678975	0.27021	1.99265	DNAH6
ENSG00000238243	0.15177	0.32053	0.524951	0.16069	0.0764986	-1.07077	OR2W3
ENSG00000184508	0.00627106	0.324223	0.530417	0.000510703	0.00106764	1.06387	HDDC3
ENSG00000176953	0.908047	0.324619	0.530483	0.0170702	0.00568467	-1.58633	NFATC2IP
ENSG00000105072	0.677026	0.32526	0.53095	0.0981072	0.0380061	-1.36813	C19orf44
ENSG00000165714	0.00346003	0.327433	0.53333	0.00315414	0.00160436	-0.975254	BORCS5
ENSG00000122566	0.00243315	0.331546	0.538853	0.000128263	0.000195702	0.609546	HNRNPA2B1
ENSG00000160051	0.000252506	0.331246	0.538853	0.00207003	0.00109878	-0.913745	IQCC
ENSG00000122779	1.74457	0.332936	0.539992	0.00197865	0.000422326	-2.22808	TRIM24
ENSG00000125970	0.00105256	0.332971	0.539992	0.00156033	0.00103065	-0.598292	RALY
ENSG00000123472	0.0400824	0.333356	0.540029	0.000726352	0.000432515	-0.747917	ATPAF1
ENSG00000145012	0.0653866	0.334061	0.540584	0.000556784	0.00104497	0.908274	LPP
ENSG00000185055	0.590305	0.334959	0.541451	0.0542835	0.139332	1.35994	EFCAB10
ENSG00000003096	0.612417	0.336747	0.543164	0.0420224	0.100995	1.26506	KLHL13
ENSG00000109099	0.00763173	0.339065	0.546312	0.0033382	0.00624691	0.904073	PMP22
ENSG00000116254	0.663806	0.339822	0.546942	0.0230109	0.0623777	1.43871	CHD5
ENSG00000196220	0.274589	0.340412	0.5473	0.0194004	0.00995969	-0.961913	SRGAP3
ENSG00000175455	0.133139	0.341939	0.549163	0.000219068	0.000433231	0.983754	CCDC14
ENSG00000207201	0.805508	0.345433	0.554178	0.431587	1.27745	1.56554	RNU1-148P
ENSG00000111275	0.786273	0.348543	0.555809	0.0388491	0.0146929	-1.40276	ALDH2
ENSG00000130649	0.0108098	0.350319	0.555809	0.107899	0.151496	0.489596	CYP2E1
ENSG00000148291	0.752017	0.347433	0.555809	0.0223966	0.00850919	-1.39619	SURF2
ENSG00000151465	0.273907	0.350161	0.555809	0.00285121	0.00525779	0.882885	CDC123
ENSG00000166681	0.58192	0.351199	0.555809	0.000275401	0.000101963	-1.4335	BEX3
ENSG00000168959	0.0135344	0.350353	0.555809	0.209478	0.34193	0.706902	GRM5
ENSG00000170745	0.0876929	0.348075	0.555809	0.124848	0.0831829	-0.585817	KCNS3
ENSG00000171804	1.49098	0.351664	0.555809	0.140678	0.731405	2.37827	WDR87
ENSG00000172216	0.274732	0.351306	0.555809	0.0167897	0.00928412	-0.854739	CEBPB
ENSG00000174483	0.00693207	0.350192	0.555809	0.0119991	0.0067546	-0.828986	BBS1
ENSG00000182199	0.00174046	0.347552	0.555809	0.000121243	0.000234448	0.951372	SHMT2
ENSG00000204628	0.00379395	0.349084	0.555809	3.96919e-05	2.56177e-05	-0.631705	RACK1
ENSG00000265808	0.0676016	0.35006	0.555809	0.692523	0.92109	0.411481	SEC22B
ENSG00000130699	0.000616181	0.354325	0.558924	0.00595648	0.00432184	-0.462815	TAF4
ENSG00000175536	0.00598442	0.354385	0.558924	0.00625579	0.00313591	-0.996307	LIPT2
ENSG00000196526	0.0614629	0.35499	0.559287	0.00614354	0.00857729	0.481451	AFAP1
ENSG00000235408	0.00283879	0.355837	0.56003	0.00932624	0.00504958	-0.885132	SNORA71B
ENSG00000005889	0.0245659	0.357935	0.562365	0.000713539	0.00046373	-0.621708	ZFX
ENSG00000144034	0.217801	0.359154	0.563468	0.00201717	0.00435726	1.11109	TPRKB
ENSG00000182218	0.139586	0.359873	0.563586	0.487445	1.09009	1.16114	HHIPL1
ENSG00000107957	0.0207054	0.362202	0.566402	0.000204296	0.00037666	0.882602	SH3PXD2A
ENSG00000139668	0.644875	0.363202	0.566402	0.00184006	0.0047894	1.38009	WDFY2
ENSG00000143624	0.0025338	0.363302	0.566402	0.000230444	0.000134698	-0.774684	INTS3
ENSG00000182601	1.22613	0.362598	0.566402	0.442989	1.57372	1.82883	HS3ST4
ENSG00000169727	0.357149	0.367303	0.571445	0.00224094	0.00113848	-0.976996	GPS1
ENSG00000127527	0.752749	0.369259	0.573891	0.0276286	0.0110784	-1.31841	EPS15L1
ENSG00000129636	0.0912095	0.371644	0.576995	0.00237398	0.00140579	-0.75593	ITFG1
ENSG00000135940	0.00462464	0.375172	0.581868	0.000240961	0.000452052	0.907686	COX5B
ENSG00000007516	0.107247	0.377914	0.584904	0.0378604	0.0240971	-0.651827	BAIAP3
ENSG00000162062	0.0180614	0.377848	0.584904	0.00138678	0.00086585	-0.679554	TEDC2
ENSG00000065057	0.242089	0.378698	0.584904	0.00159922	0.00299694	0.90612	NTHL1
ENSG00000124549	0.857298	0.378518	0.584904	0.00355326	0.00988456	1.47603	BTN2A3P
ENSG00000110092	0.00262951	0.379565	0.585637	0.00127361	0.000773027	-0.720329	CCND1
ENSG00000153253	0.0931535	0.382345	0.589316	33.3316	20.4958	-0.701562	SCN3A
ENSG00000100596	0.0304846	0.383484	0.589766	0.000492829	0.000278191	-0.825013	SPTLC2
ENSG00000179818	0.260946	0.38346	0.589766	0.00516656	0.00911124	0.818444	PCBP1-AS1
ENSG00000199932	0.268437	0.383822	0.589766	8.87298	4.4824	-0.985146	RNU1-18P
ENSG00000166387	0.00824076	0.38481	0.590675	0.0121381	0.00717004	-0.759489	PPFIBP2
ENSG00000176463	0.0114483	0.386121	0.592079	0.148453	0.11081	-0.421921	SLCO3A1
ENSG00000058866	3.74221	0.387303	0.593281	55.3325	400.009	2.85383	DGKG
ENSG00000174177	0.0433344	0.388218	0.594073	0.00595727	0.00778467	0.385986	CTU2
ENSG00000130177	0.759825	0.388848	0.594427	0.00640095	0.00257241	-1.31517	CDC16
ENSG00000100228	0.629326	0.393618	0.600507	0.0652109	0.0294847	-1.14515	RAB36
ENSG00000141384	1.81774	0.394032	0.600507	0.002066	0.000508695	-2.02197	TAF4B
ENSG00000197756	0.444164	0.393767	0.600507	0.000344364	0.000683605	0.98923	RPL37A
ENSG00000099957	0.0790774	0.394583	0.600615	0.155119	0.256686	0.726634	P2RX6
ENSG00000169410	0.00564856	0.395266	0.600615	0.00101869	0.000569968	-0.837756	PTPN9
ENSG00000199377	1.0673	0.395311	0.600615	3.29691	1.18904	-1.47132	RNU5F-1
ENSG00000163704	0.0182591	0.396226	0.600781	0.0147073	0.0102555	-0.520139	PRRT3
ENSG00000263563	1.31198	0.395904	0.600781	0.0375403	0.134606	1.84223	UBBP4
ENSG00000205423	0.0712239	0.397988	0.602841	0.00324974	0.00606688	0.900629	CNEP1R1
ENSG00000085872	0.0411214	0.399181	0.602891	0.00111171	0.00067341	-0.723225	CHERP
ENSG00000117983	0.304663	0.401043	0.602891	0.756185	0.338134	-1.16114	MUC5B
ENSG00000167770	0.00158922	0.401254	0.602891	0.000750547	0.00044975	-0.738819	OTUB1
ENSG00000170412	0.0148857	0.400288	0.602891	0.00737225	0.0049099	-0.586413	GPRC5C
ENSG00000181315	0.0720157	0.400686	0.602891	0.00318462	0.00594414	0.900346	ZNF322
ENSG00000198055	0.0121789	0.400586	0.602891	0.000463242	0.000284315	-0.704277	GRK6
ENSG00000200296	0.0133328	0.40104	0.602891	0.257994	0.470632	0.867263	RNU1-83P
ENSG00000238793	1.9596	0.398989	0.602891	0.108906	0.515446	2.24274	SNORD124
ENSG00000198478	0.654025	0.401777	0.603069	0.00165627	0.00405122	1.29042	SH3BGRL2
ENSG00000108306	1.27693	0.406078	0.608302	0.00245565	0.00746781	1.60458	FBXL20
ENSG00000029364	0.0465551	0.407302	0.609523	0.000232537	0.00043996	0.919911	SLC39A9
ENSG00000139579	1.5198	0.408358	0.610491	0.00411705	0.00122342	-1.75069	NABP2
ENSG00000175662	0.0139012	0.409126	0.611027	0.00364486	0.00273547	-0.414074	TOM1L2
ENSG00000124006	0.065411	0.410951	0.612526	0.000264335	0.000447265	0.758763	OBSL1
ENSG00000181513	0.0147492	0.414046	0.616524	0.00406216	0.00252307	-0.687063	ACBD4
ENSG00000180900	0.117138	0.414531	0.61663	0.00158257	0.00108586	-0.543438	SCRIB
ENSG00000102858	0.0418179	0.416246	0.618565	0.000655231	0.00105636	0.68903	MGRN1
ENSG00000100346	0.565371	0.4179	0.620295	0.907021	0.426617	-1.0882	CACNA1I
ENSG00000173482	0.00261305	0.418242	0.620295	0.00206029	0.00141393	-0.543139	PTPRM
ENSG00000110931	0.436939	0.418927	0.620694	0.00184712	0.000909359	-1.02235	CAMKK2
ENSG00000166105	0.0160706	0.419888	0.621502	0.0078725	0.0049043	-0.682775	GLB1L3
ENSG00000054690	0.00133202	0.420451	0.621717	0.000877154	0.000555595	-0.658798	PLEKHH1
ENSG00000026103	0.0496138	0.421524	0.622687	0.00444167	0.00773599	0.800482	FAS
ENSG00000075043	0.361862	0.422613	0.623091	0.0535784	0.0303802	-0.81852	KCNQ2
ENSG00000139973	0.114076	0.42305	0.623091	0.00600384	0.0097459	0.698909	SYT16
ENSG00000140986	0.20654	0.422772	0.623091	0.167154	0.0953857	-0.809333	RPL3L
ENSG00000157680	0.151568	0.424068	0.623359	5.39793	8.01695	0.570648	DGKI
ENSG00000227927	0.275955	0.423977	0.623359	1.13369	2.01633	0.830708	MACROD2-IT1
ENSG00000116251	0.00687421	0.429123	0.630169	0.000441437	0.000733439	0.732469	RPL22
ENSG00000075240	0.164755	0.430498	0.631491	0.302504	0.208751	-0.535171	GRAMD4
ENSG00000128309	0.024258	0.431293	0.631491	0.000267441	0.000432112	0.692187	MPST
ENSG00000161013	0.049503	0.430963	0.631491	0.00115088	0.000833072	-0.466228	MGAT4B
ENSG00000204791	2.68386	0.433382	0.633927	12.442	2.45502	-2.3414	SMPD5
ENSG00000259156	0.594168	0.435477	0.636368	16.5639	7.04015	-1.23436	CHEK2P2
ENSG00000201512	0.425758	0.436826	0.637092	0.00199859	0.00484427	1.27729	SNORA71C
ENSG00000095002	0.0679137	0.438471	0.638866	0.000302133	0.000182176	-0.729853	MSH2
ENSG00000204291	0.009895	0.440355	0.640985	0.246742	0.390589	0.662646	COL15A1
ENSG00000100319	1.1847	0.441583	0.642146	0.0449319	0.0167508	-1.42351	ZMAT5
ENSG00000139880	0.232263	0.444854	0.645644	0.00854667	0.00512657	-0.737368	CDH24
ENSG00000126217	0.0524334	0.4453	0.645664	0.00724286	0.00468995	-0.626986	MCF2L
ENSG00000185262	0.615817	0.447292	0.647921	0.3264	0.163395	-0.998278	UBALD2
ENSG00000141956	0.00219314	0.448023	0.648352	0.000875037	0.00151021	0.787332	PRDM15
ENSG00000128591	1.21471	0.449022	0.649168	0.0963841	0.0365791	-1.39777	FLNC
ENSG00000200156	0.486102	0.451613	0.652282	0.438876	0.237518	-0.885776	RNU5B-1
ENSG00000108654	0.0171663	0.453455	0.654309	7.18707e-05	4.26714e-05	-0.752134	DDX5
ENSG00000120685	0.333328	0.454221	0.65476	0.00701923	0.00417062	-0.75105	PROSER1
ENSG00000168502	0.145598	0.455085	0.65476	0.00608937	0.0041263	-0.561444	MTCL1
ENSG00000198727	0.775375	0.454691	0.65476	0.000127695	0.000295391	1.20993	MT-CYB
ENSG00000128513	0.363933	0.45813	0.657873	0.00645165	0.00366199	-0.817042	POT1
ENSG00000153930	0.00884567	0.45804	0.657873	0.137576	0.080722	-0.76919	ANKFN1
ENSG00000185518	0.0305119	0.460135	0.660117	0.304048	0.564976	0.893891	SV2B
ENSG00000200903	0.680919	0.463819	0.664125	0.844357	0.324777	-1.3784	RNU1-42P
ENSG00000272333	0.061112	0.463616	0.664125	0.000610206	0.000376201	-0.697794	KMT2B
ENSG00000109118	0.197681	0.466492	0.6661	0.0357047	0.0244281	-0.547572	PHF12
ENSG00000115112	0.93737	0.466538	0.6661	0.0174541	0.0399106	1.1932	TFCP2L1
ENSG00000122786	1.82736	0.466408	0.6661	0.0049764	0.00155497	-1.67821	CALD1
ENSG00000154358	0.0881902	0.469261	0.668708	0.0038561	0.00235335	-0.712428	OBSCN
ENSG00000210082	0.390018	0.469141	0.668708	1.27763e-05	2.16816e-05	0.762996	MT-RNR2
ENSG00000106018	0.759404	0.476761	0.678748	134.408	283.305	1.07573	VIPR2
ENSG00000071564	0.0159308	0.479368	0.68107	0.000426365	0.000656194	0.622034	TCF3
ENSG00000171169	0.00458581	0.479378	0.68107	0.00362082	0.00503726	0.476323	NAIF1
ENSG00000198517	0.350966	0.479761	0.68107	0.0219224	0.0130375	-0.74974	MAFK
ENSG00000109323	0.031553	0.482337	0.684075	0.00126211	0.00203132	0.686581	MANBA
ENSG00000165527	0.858377	0.483286	0.68477	0.00246836	0.0011306	-1.12646	ARF6
ENSG00000183621	0.0454652	0.484081	0.685245	0.0128287	0.00793185	-0.693641	ZNF438
ENSG00000115290	0.114392	0.484887	0.685736	2.06348	1.56917	-0.395081	GRB14
ENSG00000188322	0.630353	0.489454	0.690885	0.00309723	0.0067511	1.12415	SBK1
ENSG00000196159	0.0126162	0.489355	0.690885	0.000758616	0.00109386	0.527983	FAT4
ENSG00000164199	0.0373485	0.490032	0.691047	0.000629683	0.000416686	-0.595667	ADGRV1
ENSG00000118873	0.0423277	0.492934	0.694484	0.000285036	0.000173953	-0.712444	RAB3GAP2
ENSG00000105810	0.164811	0.495928	0.695789	0.000769159	0.00114068	0.568545	CDK6
ENSG00000107736	0.00377641	0.496192	0.695789	0.0082982	0.0127258	0.616883	CDH23
ENSG00000141556	0.0199853	0.494608	0.695789	0.000485018	0.000314332	-0.62575	TBCD
ENSG00000163463	0.729744	0.495893	0.695789	0.0451708	0.0227209	-0.991374	KRTCAP2
ENSG00000180035	0.0209675	0.495011	0.695789	0.00116933	0.000814177	-0.522266	ZNF48
ENSG00000090447	0.0349289	0.499275	0.699147	0.00365224	0.00267367	-0.449959	TFAP4
ENSG00000124444	0.571445	0.499525	0.699147	0.00864855	0.0162772	0.912323	ZNF576
ENSG00000114861	0.0211816	0.502086	0.700759	0.00141629	0.000816972	-0.793753	FOXP1
ENSG00000124466	0.993396	0.501761	0.700759	0.622538	0.273241	-1.18798	LYPD3
ENSG00000089053	0.124174	0.503574	0.701635	0.000720094	0.00101666	0.497582	ANAPC5
ENSG00000137880	0.00366768	0.503653	0.701635	0.00474429	0.00317792	-0.578109	GCHFR
ENSG00000125744	0.00741342	0.505039	0.70176	0.00980251	0.0068305	-0.521162	RTN2
ENSG00000175073	0.195481	0.5045	0.70176	0.00107171	0.00168697	0.654515	VCPIP1
ENSG00000178726	0.0983577	0.505154	0.70176	0.0318113	0.0207875	-0.613819	THBD
ENSG00000120949	0.243421	0.507217	0.703574	1.26381	0.828538	-0.609144	TNFRSF8
ENSG00000134780	0.0275271	0.510624	0.707383	0.0030279	0.00221758	-0.449331	DAGLA
ENSG00000248587	0.519973	0.511481	0.707912	0.0484368	0.0249841	-0.955096	GDNF-AS1
ENSG00000133069	0.220358	0.513012	0.709374	0.0193851	0.0285627	0.559186	TMCC2
ENSG00000122952	0.0018836	0.513512	0.709408	0.000396066	0.000269973	-0.552925	ZWINT
ENSG00000019505	0.0119065	0.514143	0.709622	0.0412562	0.0309171	-0.416208	SYT13
ENSG00000095906	0.046234	0.516335	0.710019	0.000613059	0.000411082	-0.5766	NUBP2
ENSG00000109083	0.0168715	0.516243	0.710019	0.00207854	0.00132761	-0.646741	IFT20
ENSG00000145041	2.38867	0.515262	0.710019	0.0234775	0.00727191	-1.69087	DCAF1
ENSG00000278535	0.000270811	0.516295	0.710019	0.00379802	0.00284377	-0.417441	DHRS11
ENSG00000117868	0.00851338	0.516915	0.710164	0.000283569	0.000190751	-0.572008	ESYT2
ENSG00000117410	0.679642	0.519696	0.712672	0.000387093	0.000779758	1.01035	ATP6V0B
ENSG00000010404	1.28314	0.520691	0.713381	0.00279577	0.00113614	-1.2991	IDS
ENSG00000246662	0.00582809	0.521417	0.713719	0.0737216	0.122079	0.727659	LINC00535
ENSG00000004142	0.000233743	0.524197	0.714248	0.000392223	0.000297938	-0.396664	POLDIP2
ENSG00000077264	0.00945704	0.523064	0.714248	0.0241279	0.018687	-0.368667	PAK3
ENSG00000092201	2.0792	0.523788	0.714248	0.000173688	0.000528766	1.60613	SUPT16H
ENSG00000160688	0.0005752	0.523863	0.714248	0.000454676	0.000679661	0.579977	FLAD1
ENSG00000227124	0.0571848	0.524109	0.714248	0.00131883	0.000806604	-0.709323	ZNF717
ENSG00000099917	1.3297	0.525067	0.714781	0.00126977	0.00303112	1.25528	MED15
ENSG00000168754	1.72544	0.526669	0.716308	1.14158	0.417273	-1.45197	FAM178B
ENSG00000054611	0.605462	0.528115	0.717621	0.245459	0.433496	0.820539	TBC1D22A
ENSG00000254369	1.68907	0.530098	0.719659	1.30599	0.505424	-1.36958	HOXA-AS3
ENSG00000270959	0.750518	0.531053	0.720301	0.494373	0.260759	-0.922881	LPP-AS2
ENSG00000149922	0.0453314	0.531888	0.720778	0.501009	0.594593	0.247068	TBX6
ENSG00000227855	2.60669	0.533724	0.72261	0.645247	0.198623	-1.69982	DPY19L2P3
ENSG00000021300	0.00870457	0.536879	0.723537	0.551972	0.598235	0.116116	PLEKHB1
ENSG00000088992	2.22702	0.537803	0.723537	1.63655	0.561508	-1.54328	TESC
ENSG00000138172	0.00153407	0.537051	0.723537	0.0122066	0.0185648	0.604913	CALHM2
ENSG00000145703	0.0198768	0.535452	0.723537	0.00133838	0.000890152	-0.588365	IQGAP2
ENSG00000188039	1.5368	0.536342	0.723537	88.3841	245.225	1.47225	NWD1
ENSG00000243156	0.0129219	0.537642	0.723537	0.000608776	0.000412312	-0.562174	MICAL3
ENSG00000168477	0.148216	0.538752	0.724161	0.0286008	0.0172264	-0.73143	TNXB
ENSG00000165521	0.0341022	0.540414	0.72574	0.00116841	0.000766346	-0.608475	EML5
ENSG00000144455	0.00133992	0.541143	0.726066	0.00248885	0.0017933	-0.472858	SUMF1
ENSG00000079277	0.210223	0.545267	0.730286	0.00752883	0.0108185	0.523001	MKNK1
ENSG00000167085	0.00200848	0.54502	0.730286	0.000259703	0.000185011	-0.489256	PHB
ENSG00000128298	2.17032	0.548684	0.734203	3.44282	1.21663	-1.5007	BAIAP2L2
ENSG00000130175	0.0346614	0.550979	0.736614	0.000154894	0.000240276	0.633416	PRKCSH
ENSG00000134007	2.04004	0.553393	0.738517	4.12669	1.52891	-1.43248	ADAM20
ENSG00000179862	0.0488377	0.553162	0.738517	0.0241844	0.015967	-0.598979	CITED4
ENSG00000028116	0.0883389	0.554714	0.739053	0.00134088	0.000854441	-0.650123	VRK2
ENSG00000170017	0.496768	0.55528	0.739053	0.00274537	0.00163443	-0.748215	ALCAM
ENSG00000177103	0.0332048	0.558076	0.742112	0.287062	0.397033	0.467893	DSCAML1
ENSG00000172985	0.26091	0.559408	0.742559	0.00992221	0.0144605	0.543384	SH3RF3
ENSG00000203930	2.20783	0.55909	0.742559	0.377853	0.137918	-1.45401	LINC00632
ENSG00000117519	0.042122	0.560661	0.743561	0.000526932	0.000389438	-0.436223	CNN3
ENSG00000145217	0.0129074	0.561376	0.743741	0.164894	0.107161	-0.621758	SLC26A1
ENSG00000231890	0.00177196	0.562124	0.743741	0.0223077	0.0154117	-0.533515	DARS1-AS1
ENSG00000241388	5.68384	0.562292	0.743741	0.37053	1.99532	2.42896	HNF1A-AS1
ENSG00000164086	0.0392868	0.563261	0.744363	0.00422552	0.00550584	0.381833	DUSP7
ENSG00000213023	0.0395626	0.5649	0.745867	0.0291647	0.036731	0.332773	SYT3
ENSG00000135387	0.0315009	0.566735	0.747083	0.000176894	0.000239695	0.43831	CAPRIN1
ENSG00000169375	1.36964	0.566821	0.747083	0.000830379	0.000357195	-1.21706	SIN3A
ENSG00000051523	0.0163603	0.568173	0.748203	0.000959533	0.000703069	-0.448667	CYBA
ENSG00000132819	0.0054368	0.571316	0.749971	0.00352025	0.00299061	-0.235238	RBM38
ENSG00000156873	0.893682	0.571531	0.749971	0.00257036	0.00134352	-0.935951	PHKG2
ENSG00000170927	0.756087	0.570776	0.749971	0.213322	0.439382	1.04245	PKHD1
ENSG00000184640	0.0126557	0.572029	0.749971	0.00029997	0.000425977	0.505956	SEPTIN9
ENSG00000259158	0.388052	0.571346	0.749971	0.178382	0.321582	0.850218	ADAM20P1
ENSG00000122705	1.44495	0.575814	0.753898	0.000433766	0.000981113	1.1775	CLTA
ENSG00000137103	0.0721885	0.576035	0.753898	0.0103591	0.00832909	-0.314668	TMEM8B
ENSG00000169129	0.0185085	0.577756	0.754827	0.0191265	0.0280298	0.551389	AFAP1L2
ENSG00000123384	0.0351846	0.579681	0.756679	0.00172976	0.00141955	-0.285141	LRP1
ENSG00000144228	0.274649	0.583284	0.760052	0.00278371	0.0042718	0.617832	SPOPL
ENSG00000105136	0.611309	0.584477	0.760639	0.00469933	0.00838896	0.836037	ZNF419
ENSG00000188522	0.0168766	0.584754	0.760639	0.00252443	0.00182846	-0.465324	FAM83G
ENSG00000091536	0.0136423	0.585568	0.760876	0.0559208	0.0416353	-0.425579	MYO15A
ENSG00000164122	0.338624	0.585956	0.760876	0.609062	1.06311	0.803631	ASB5
ENSG00000130304	0.0365551	0.587363	0.762039	0.00713823	0.00497379	-0.521221	SLC27A1
ENSG00000107362	3.07737	0.588539	0.762901	0.0982538	0.296132	1.59165	ABHD17B
ENSG00000121380	1.79549	0.590097	0.763594	1.63747	0.659983	-1.31097	BCL2L14
ENSG00000013523	0.00106963	0.590731	0.763753	0.00224187	0.00196369	-0.191135	ANGEL1
ENSG00000119522	0.00886415	0.592277	0.765089	0.00165101	0.00121671	-0.440371	DENND1A
ENSG00000116273	0.000874505	0.595965	0.769187	0.000939943	0.0012789	0.444256	PHF13
ENSG00000049449	1.19801	0.600762	0.769792	0.0138478	0.0270171	0.96422	RCN1
ENSG00000082068	0.0173398	0.601593	0.769792	0.000793327	0.00117296	0.564171	WDR70
ENSG00000091527	1.62617	0.600893	0.769792	0.00737507	0.0159978	1.11715	CDV3
ENSG00000101049	0.148497	0.598742	0.769792	0.225074	0.160882	-0.484397	SGK2
ENSG00000132470	0.015787	0.598228	0.769792	0.080591	0.101758	0.33645	ITGB4
ENSG00000141338	0.0021497	0.599914	0.769792	0.0237862	0.0176983	-0.426509	ABCA8
ENSG00000168014	0.00434193	0.601294	0.769792	0.000699877	0.000492594	-0.506703	C2CD3
ENSG00000168026	1.70821	0.597491	0.769792	0.139971	0.312555	1.15898	TTC21A
ENSG00000197948	0.0251902	0.600368	0.769792	0.00199458	0.00144332	-0.466699	FCHSD1
ENSG00000283698	0.567594	0.597695	0.769792	1.77455	2.98554	0.750539	VINAC1P
ENSG00000076641	0.0421151	0.60304	0.770561	0.000951708	0.00121447	0.351731	PAG1
ENSG00000085433	0.03795	0.603227	0.770561	0.00286163	0.00221688	-0.368311	WDR47
ENSG00000120907	0.162381	0.604273	0.770577	1.14395	0.828139	-0.466077	ADRA1A
ENSG00000146859	0.667617	0.606363	0.772517	0.328882	0.193193	-0.767526	TMEM140
ENSG00000161999	0.570114	0.60683	0.772517	0.00276076	0.00170986	-0.691187	JMJD8
ENSG00000103257	0.0119163	0.6081	0.773474	0.000299443	0.000232671	-0.363988	SLC7A5
ENSG00000099991	0.0136878	0.608824	0.773735	0.000280235	0.000221415	-0.339883	CABIN1
ENSG00000022267	0.0204745	0.611378	0.775001	0.000269393	0.00019658	-0.454597	FHL1
ENSG00000082438	0.892212	0.610787	0.775001	0.0980816	0.0561637	-0.804343	COBLL1
ENSG00000273079	0.621668	0.611345	0.775001	0.377842	0.630357	0.738386	GRIN2B
ENSG00000108669	0.0111348	0.612116	0.775278	0.000975053	0.000706869	-0.464038	CYTH1
ENSG00000215003	0.956595	0.613195	0.775985	1.68834	0.925705	-0.866984	RPL15P20
ENSG00000174885	0.0752709	0.614372	0.776816	1.12423	1.30798	0.2184	NLRP6
ENSG00000204520	1.05765	0.61517	0.777166	0.0241035	0.0129494	-0.896356	MICA
ENSG00000149639	0.382138	0.617306	0.779205	0.00137681	0.00214125	0.637126	SOGA1
ENSG00000142197	1.89996	0.617941	0.779348	0.00617131	0.0138744	1.16878	DOP1B
ENSG00000139174	0.00600614	0.619697	0.780902	0.00670066	0.00780945	0.220918	PRICKLE1
ENSG00000066557	0.173053	0.621756	0.782836	0.00117406	0.000803792	-0.546614	LRRC40
ENSG00000197442	1.0443	0.624964	0.785507	0.00287519	0.0015538	-0.887854	MAP3K5
ENSG00000205363	0.0415824	0.62509	0.785507	0.00137441	0.00191732	0.480275	INSYN1
ENSG00000249669	0.247335	0.625984	0.785507	0.162486	0.242769	0.579274	CARMN
ENSG00000260876	0.585185	0.625926	0.785507	4.15912	2.58427	-0.686523	LINC01229
ENSG00000105877	0.49961	0.627137	0.786293	0.0452886	0.0303075	-0.579471	DNAH11
ENSG00000125107	0.726979	0.630564	0.789926	5.91302e-05	0.000102289	0.790687	CNOT1
ENSG00000238098	0.0122902	0.631746	0.790742	0.0621754	0.0813009	0.386927	ABCA17P
ENSG00000137812	0.0151338	0.632848	0.790795	0.000622797	0.000506998	-0.296782	KNL1
ENSG00000157823	0.00397668	0.63238	0.790795	0.00229671	0.00296283	0.367405	AP3S2
ENSG00000136848	0.510605	0.63631	0.794456	0.00804125	0.00539881	-0.574779	DAB2IP
ENSG00000256124	2.38244	0.637475	0.79458	0.0714956	0.169628	1.24645	LINC01152
ENSG00000156162	0.922524	0.639126	0.795973	0.00236242	0.00410782	0.798106	DPY19L4
ENSG00000233205	6.4216	0.640417	0.796916	14.5133	3.40864	-2.09011	WBP1P2
ENSG00000167508	0.0520572	0.643558	0.800158	0.000796813	0.000566711	-0.491628	MVD
ENSG00000078246	0.0193607	0.644816	0.801054	0.00166149	0.00124839	-0.4124	TULP3
ENSG00000186575	0.0085881	0.646433	0.802395	0.000221483	0.000169938	-0.382184	NF2
ENSG00000148842	0.00145959	0.649747	0.805838	0.00108337	0.00137693	0.345932	CNNM2
ENSG00000006744	0.00321383	0.651137	0.806891	0.00031274	0.000258849	-0.272851	ELAC2
ENSG00000268941	1.14228	0.653578	0.809243	1.9373	3.57647	0.88449	LINC01711
ENSG00000066735	0.0728352	0.655471	0.809546	0.000673961	0.000531471	-0.342675	KIF26A
ENSG00000105767	0.0448023	0.655993	0.809546	0.0066453	0.00851556	0.357766	CADM4
ENSG00000173064	0.000738027	0.655887	0.809546	0.000220988	0.000303886	0.459562	HECTD4
ENSG00000185972	0.557525	0.654381	0.809546	0.383243	0.229295	-0.741057	CCIN
ENSG00000170185	0.328225	0.65678	0.809848	0.00445758	0.0032758	-0.444415	USP38
ENSG00000106571	0.00243866	0.657808	0.810446	0.00199236	0.00163312	-0.286851	GLI3
ENSG00000035403	0.193685	0.660202	0.810829	0.00751016	0.00596001	-0.333528	VCL
ENSG00000139083	1.5008	0.660096	0.810829	0.10631	0.0567947	-0.904442	ETV6
ENSG00000158286	0.283799	0.660262	0.810829	0.00950035	0.00708501	-0.423212	RNF207
ENSG00000177380	0.0441243	0.660293	0.810829	0.00160135	0.00122284	-0.389052	PPFIA3
ENSG00000112367	0.0370323	0.665408	0.815768	0.00151542	0.00198578	0.389985	FIG4
ENSG00000099956	0.0125173	0.667686	0.815931	0.000558767	0.000460225	-0.279908	SMARCB1
ENSG00000140575	0.0268014	0.667182	0.815931	0.000190374	0.00014963	-0.347438	IQGAP1
ENSG00000267796	0.00789693	0.667729	0.815931	0.016534	0.0130441	-0.342032	LIN37
ENSG00000121691	3.37794	0.66991	0.817926	0.037827	0.0939564	1.31258	CAT
ENSG00000197858	0.00638409	0.673184	0.821251	0.000437146	0.000351405	-0.314983	GPAA1
ENSG00000201910	0.163843	0.676063	0.82409	1.10488	0.711709	-0.634528	RNU1-140P
ENSG00000111679	1.10072	0.681362	0.829871	0.11176	0.0673744	-0.730135	PTPN6
ENSG00000157833	0.0212404	0.684502	0.833015	0.00446456	0.00385034	-0.213532	GAREM2
ENSG00000108826	0.00280034	0.685097	0.83306	0.00273302	0.00234817	-0.218959	MRPL27
ENSG00000266074	0.0788601	0.687595	0.834737	0.000894392	0.000722195	-0.308518	BAHCC1
ENSG00000144749	0.00252355	0.691219	0.837773	0.000590696	0.000464132	-0.347882	LRIG1
ENSG00000248746	0.888628	0.690953	0.837773	1.60627	0.892246	-0.848203	ACTN3
ENSG00000102098	0.0395769	0.694281	0.840157	0.000715272	0.000974678	0.446434	SCML2
ENSG00000134744	1.31539	0.696002	0.840157	0.000617558	0.000349502	-0.821272	TUT4
ENSG00000158856	0.0928641	0.695857	0.840157	0.00515652	0.00706504	0.4543	DMTN
ENSG00000203761	0.378567	0.694753	0.840157	0.0669952	0.0892044	0.413057	MSTO2P
ENSG00000086200	0.678653	0.699205	0.840613	0.000594674	0.000899897	0.597661	IPO11
ENSG00000163380	1.40344	0.698793	0.840613	0.910959	1.59189	0.805287	LMOD3
ENSG00000163617	0.00170679	0.697476	0.840613	0.00742853	0.00967637	0.38139	CCDC191
ENSG00000164690	0.278558	0.69976	0.840613	2.91657	3.7433	0.360037	SHH
ENSG00000175387	0.0384331	0.698396	0.840613	0.000669974	0.00082582	0.301722	SMAD2
ENSG00000236383	2.06768	0.699338	0.840613	23.9991	12.705	-0.91758	CCDC200
ENSG00000136280	0.0134855	0.703443	0.84395	0.00103229	0.00131454	0.348706	CCM2
ENSG00000162396	0.00495174	0.704234	0.84395	0.00219571	0.00276887	0.334608	PARS2
ENSG00000183751	0.0426224	0.70381	0.84395	0.00253727	0.00226673	-0.162663	TBL3
ENSG00000132471	0.356173	0.706853	0.846408	0.0250956	0.0192658	-0.381386	WBP2
ENSG00000158859	0.695601	0.707494	0.846497	4.08672	2.82191	-0.53427	ADAMTS4
ENSG00000196498	0.0915568	0.709891	0.848004	0.000612572	0.000467779	-0.389054	NCOR2
ENSG00000104888	0.0442397	0.71293	0.850954	0.0459	0.0355105	-0.370247	SLC17A7
ENSG00000119771	0.650184	0.715814	0.853713	0.00685106	0.0047885	-0.516754	KLHL29
ENSG00000100345	0.0886476	0.71712	0.853905	0.000143229	0.000113964	-0.329753	MYH9
ENSG00000215301	0.0884095	0.717972	0.854237	0.00018571	0.000159024	-0.223801	DDX3X
ENSG00000151148	0.00430123	0.719171	0.854983	0.000665575	0.000799489	0.264477	UBE3B
ENSG00000164916	0.0353765	0.721463	0.857024	0.000269199	0.000216217	-0.316196	FOXK1
ENSG00000140153	0.814263	0.724752	0.859804	0.00473195	0.00691799	0.547916	WDR20
ENSG00000148357	0.0689286	0.724955	0.859804	0.0526708	0.0424171	-0.312358	HMCN2
ENSG00000239247	0.269709	0.727371	0.861984	0.347931	0.50139	0.527131	RN7SL589P
ENSG00000132846	0.0319964	0.72862	0.862094	0.0027567	0.00223912	-0.300012	ZBED3
ENSG00000168924	1.06769	0.728223	0.862094	0.000789435	0.00051613	-0.613086	LETM1
ENSG00000136286	0.016866	0.72963	0.862606	0.0336269	0.0444563	0.40277	MYO1G
ENSG00000101680	1.1857	0.731162	0.863732	0.00168858	0.00106016	-0.671521	LAMA1
ENSG00000198844	2.75954	0.734091	0.866506	1.32283	0.646745	-1.03236	ARHGEF15
ENSG00000006194	0.539558	0.735758	0.867102	0.00673444	0.0090594	0.427858	ZNF263
ENSG00000204310	0.000391031	0.735324	0.867102	0.000462972	0.000580348	0.325994	AGPAT1
ENSG00000112514	0.710948	0.738204	0.868162	0.00223542	0.00160101	-0.481564	CUTA
ENSG00000174547	0.315944	0.738693	0.868162	0.00268179	0.00210636	-0.348449	MRPL11
ENSG00000178295	0.088562	0.738466	0.868162	0.00129287	0.0010578	-0.289518	GEN1
ENSG00000106211	0.0085542	0.74194	0.870948	0.00205898	0.00171878	-0.260549	HSPB1
ENSG00000204650	0.0312535	0.743327	0.87189	0.000844711	0.00110643	0.389386	LINC02210
ENSG00000100416	0.227548	0.749218	0.873177	0.0922047	0.0772783	-0.254778	TRMU
ENSG00000118257	1.48023	0.747887	0.873177	0.0398925	0.0253179	-0.655958	NRP2
ENSG00000160783	0.117986	0.74724	0.873177	107.88	94.9181	-0.184669	PMF1
ENSG00000161638	0.00178343	0.749691	0.873177	0.00101537	0.00124813	0.297759	ITGA5
ENSG00000184144	0.579231	0.748329	0.873177	4.89312	3.81804	-0.357923	CNTN2
ENSG00000185631	0.748318	0.746553	0.873177	6.85442	4.74644	-0.530187	RPL14P6
ENSG00000198804	0.217715	0.749018	0.873177	4.60325e-05	3.48841e-05	-0.400084	MT-CO1
ENSG00000130544	3.63091	0.752096	0.875294	0.0640927	0.0319068	-1.0063	ZNF557
ENSG00000116120	0.0676159	0.753045	0.875716	0.000398212	0.00051234	0.363565	FARSB
ENSG00000099875	0.171426	0.759429	0.876303	0.0273189	0.0317222	0.215594	MKNK2
ENSG00000127980	0.599317	0.758532	0.876303	0.00194346	0.00262532	0.433868	PEX1
ENSG00000144218	0.00137574	0.755952	0.876303	0.0135735	0.0128664	-0.0771844	AFF3
ENSG00000147647	0.11496	0.760598	0.876303	0.488475	0.612705	0.326907	DPYS
ENSG00000150510	0.00407591	0.760247	0.876303	0.0103595	0.0129804	0.325375	FAM124A
ENSG00000167202	0.00200626	0.758236	0.876303	0.000533383	0.000669859	0.328686	TBC1D2B
ENSG00000173113	0.10926	0.759035	0.876303	0.00384893	0.00335017	-0.200223	TRMT112
ENSG00000176170	1.23056	0.755621	0.876303	0.470975	0.315734	-0.576942	SPHK1
ENSG00000182944	1.14281	0.759452	0.876303	0.00181422	0.00123847	-0.550788	EWSR1
ENSG00000185112	0.0769243	0.757816	0.876303	0.038745	0.0437581	0.175541	FAM43A
ENSG00000198468	0.00796438	0.75802	0.876303	0.029007	0.033359	0.201677	FLVCR1-DT
ENSG00000091831	1.62945	0.766766	0.881933	0.783758	0.46381	-0.756876	ESR1
ENSG00000160785	0.146912	0.767258	0.881933	29.8324	34.0132	0.189216	SLC25A44
ENSG00000261143	0.106347	0.766363	0.881933	28.1127	23.0264	-0.287936	ADAMTS7P3
ENSG00000182957	1.31204	0.769372	0.883682	0.0881682	0.13005	0.560738	SPATA13
ENSG00000061938	0.114083	0.770985	0.883757	0.00097471	0.000806699	-0.272943	TNK2
ENSG00000108509	0.0377518	0.771214	0.883757	0.00104637	0.000901509	-0.214977	CAMTA2
ENSG00000188554	0.00843657	0.770271	0.883757	0.000292465	0.00035575	0.282603	NBR1
ENSG00000073670	0.00947456	0.776377	0.88631	0.00582459	0.00543144	-0.100821	ADAM11
ENSG00000101997	0.199565	0.776373	0.88631	0.00551381	0.00473407	-0.219968	CCDC22
ENSG00000102309	0.0946193	0.778077	0.88631	0.00819451	0.00713429	-0.199886	PIN4
ENSG00000141564	0.0255728	0.774981	0.88631	0.000434706	0.000354277	-0.295164	RPTOR
ENSG00000162878	1.00912	0.775565	0.88631	0.00338149	0.00482912	0.5141	PKDCC
ENSG00000166199	1.77806	0.776973	0.88631	0.00269825	0.00167515	-0.68773	ALKBH3
ENSG00000204271	0.90853	0.778195	0.88631	0.00679842	0.00486086	-0.483988	SPIN3
ENSG00000261678	0.0155319	0.777231	0.88631	0.301255	0.253517	-0.248902	SCRT1
ENSG00000157450	0.284904	0.780552	0.888317	0.0273768	0.0326179	0.252707	RNF111
ENSG00000103202	0.0186867	0.782488	0.889842	0.00187859	0.00206879	0.139135	NME4
ENSG00000067191	0.118898	0.788234	0.895693	0.059286	0.0527202	-0.169335	CACNB1
ENSG00000198947	0.252005	0.7895	0.896449	0.00239689	0.00295148	0.300278	DMD
ENSG00000089159	0.781364	0.790758	0.897195	0.00303636	0.0023033	-0.398637	PXN
ENSG00000207493	0.0216967	0.792272	0.898229	0.0194694	0.0226006	0.215156	SNORA46
ENSG00000154162	0.0356326	0.794414	0.899974	0.00630826	0.00747649	0.24512	CDH12
ENSG00000072310	0.231763	0.795051	0.900012	0.00401314	0.00342888	-0.226992	SREBF1
ENSG00000054965	0.00100053	0.795773	0.900146	0.000414154	0.000350402	-0.241155	FAM168A
ENSG00000149201	0.00347234	0.798167	0.901054	0.0445339	0.0557833	0.324927	CCDC81
ENSG00000166501	0.825879	0.798387	0.901054	0.0572544	0.0437078	-0.389497	PRKCB
ENSG00000232273	0.988427	0.797204	0.901054	1.82913	2.49644	0.448715	FTH1P1
ENSG00000165609	0.0388998	0.799574	0.901711	0.00046255	0.000399525	-0.211324	NUDT5
ENSG00000018869	0.0101162	0.803474	0.904261	0.00593142	0.00470192	-0.335129	ZNF582
ENSG00000040275	0.0550097	0.803376	0.904261	0.000465497	0.000405814	-0.197955	SPDL1
ENSG00000122565	0.814598	0.80416	0.904261	0.000320126	0.000242665	-0.399673	CBX3
ENSG00000136002	0.0269182	0.804259	0.904261	0.00320753	0.00291488	-0.138025	ARHGEF4
ENSG00000049089	0.0876697	0.806408	0.905313	0.00652844	0.00541517	-0.26973	COL9A2
ENSG00000153563	7.4866	0.806183	0.905313	16.7845	7.71026	-1.12228	CD8A
ENSG00000140848	0.00275536	0.807279	0.90561	0.00661499	0.00727203	0.13662	CPNE2
ENSG00000068001	0.716732	0.810149	0.908146	0.010503	0.0134248	0.354102	HYAL2
ENSG00000163975	0.0368839	0.811943	0.909474	0.00268813	0.00230065	-0.22456	MELTF
ENSG00000141367	0.0390218	0.812801	0.909751	5.81878e-05	5.14242e-05	-0.17827	CLTC
ENSG00000099994	0.090781	0.817222	0.914014	0.238671	0.262232	0.135821	SUSD2
ENSG00000103335	0.0352394	0.819327	0.914997	0.000297286	0.00025757	-0.206885	PIEZO1
ENSG00000269821	0.169769	0.819115	0.914997	0.00185952	0.00213307	0.198001	KCNQ1OT1
ENSG00000159842	0.0128492	0.821867	0.916006	0.00059228	0.000544512	-0.121316	ABR
ENSG00000186951	0.53025	0.822686	0.916006	0.0154515	0.0127171	-0.280969	PPARA
ENSG00000224596	1.68116	0.82235	0.916006	1.25245	0.900942	-0.475243	ZMIZ1-AS1
ENSG00000151962	1.49358	0.823576	0.916116	1.98445	1.47808	-0.425012	RBM46
ENSG00000175224	0.00674079	0.824013	0.916116	0.0125399	0.0121627	-0.0440581	ATG13
ENSG00000047578	0.361112	0.826083	0.916944	0.0102754	0.012108	0.236755	KATNIP
ENSG00000127616	0.253413	0.826602	0.916944	0.000518839	0.000450212	-0.204683	SMARCA4
ENSG00000121440	0.00565961	0.828289	0.918133	0.00545155	0.00610969	0.164432	PDZRN3
ENSG00000072954	0.90906	0.830356	0.919741	0.203636	0.160377	-0.344525	TMEM38A
ENSG00000075218	0.968247	0.831323	0.920129	0.0355681	0.0453455	0.350376	GTSE1
ENSG00000092969	1.15034	0.833015	0.921318	0.0548652	0.0727548	0.407151	TGFB2
ENSG00000032389	0.00228519	0.834088	0.921822	0.00114842	0.00106615	-0.107242	EIPR1
ENSG00000072682	0.0070674	0.835432	0.922624	0.00156041	0.00133835	-0.221473	P4HA2
ENSG00000133243	1.61286	0.836795	0.923446	0.0020586	0.00150912	-0.447958	BTBD2
ENSG00000067082	0.77757	0.839793	0.925101	0.00173996	0.00221552	0.348591	KLF6
ENSG00000118058	0.00727502	0.840836	0.925101	0.00045057	0.000478476	0.0866957	KMT2A
ENSG00000130159	0.612116	0.841458	0.925101	0.00220135	0.00179133	-0.297362	ECSIT
ENSG00000144648	0.0916514	0.842494	0.925101	0.107993	0.117373	0.12017	ACKR2
ENSG00000204463	0.566004	0.842636	0.925101	0.000202829	0.00024517	0.273518	BAG6
ENSG00000235173	0.0467551	0.839757	0.925101	0.000566011	0.000513597	-0.140192	HGH1
ENSG00000278195	0.640651	0.841741	0.925101	0.990171	0.739988	-0.420175	SSTR3
ENSG00000228063	0.598374	0.845434	0.92681	0.415274	0.502794	0.275903	LYPLAL1-DT
ENSG00000121753	0.0539563	0.847313	0.926847	0.00189816	0.00213141	0.167205	ADGRB2
ENSG00000182687	0.227891	0.846454	0.926847	3.69319	4.20596	0.187569	GALR2
ENSG00000198400	0.622448	0.847837	0.926847	2.19584	1.82689	-0.265384	NTRK1
ENSG00000029534	0.40009	0.851052	0.928873	0.0274029	0.0322302	0.234086	ANK1
ENSG00000123066	0.0119547	0.851793	0.929002	0.000411675	0.00038594	-0.0931293	MED13L
ENSG00000089060	0.0243084	0.857346	0.934375	0.00686137	0.00620812	-0.14434	SLC8B1
ENSG00000229127	0.116872	0.85917	0.93568	0.0108024	0.00984984	-0.133181	KANSL1L-AS1
ENSG00000152894	0.0736271	0.862517	0.93803	0.000556066	0.000483568	-0.201538	PTPRK
ENSG00000160111	0.0545312	0.863914	0.938107	0.395114	0.372843	-0.0836987	CPAMD8
ENSG00000275832	3.67012	0.863588	0.938107	2.33065	1.59243	-0.549498	ARHGAP23
ENSG00000082126	2.67145	0.866363	0.939267	11.0888	8.03047	-0.465541	MPP4
ENSG00000095397	0.0402968	0.867258	0.939267	0.00557122	0.00597526	0.101007	WHRN
ENSG00000102174	0.364636	0.869388	0.939267	0.0385122	0.0464894	0.271586	PHEX
ENSG00000106682	0.00589201	0.868363	0.939267	0.00026337	0.00023186	-0.183839	EIF4H
ENSG00000185728	0.0834531	0.867991	0.939267	0.000638857	0.000707647	0.147537	YTHDF3
ENSG00000198010	1.27427	0.867802	0.939267	0.880072	0.702792	-0.324523	DLGAP2
ENSG00000034239	0.0302955	0.870089	0.939344	3.82777	4.83749	0.337754	EFCAB1
ENSG00000135409	0.0282078	0.872758	0.93988	0.0620237	0.0674123	0.120192	AMHR2
ENSG00000156140	0.220548	0.873117	0.93988	0.0141028	0.0129719	-0.120589	ADAMTS3
ENSG00000179915	0.147943	0.875013	0.940576	0.514134	0.556896	0.115263	NRXN1
ENSG00000138670	1.76114	0.881621	0.944496	0.00495198	0.00388415	-0.350406	RASGEF1B
ENSG00000140987	0.00436041	0.880178	0.944496	0.00306681	0.00330828	0.109344	ZSCAN32
ENSG00000162981	0.119602	0.882458	0.944496	0.039042	0.0353371	-0.143845	LRATD1
ENSG00000180304	0.00108601	0.881471	0.944496	0.000971049	0.000950663	-0.0306096	OAZ2
ENSG00000186635	0.0839682	0.882092	0.944496	0.000784725	0.000753039	-0.0594631	ARAP1
ENSG00000104472	0.02999	0.886987	0.947053	0.001991	0.00185216	-0.104282	CHRAC1
ENSG00000123349	1.23567	0.885619	0.947053	0.000519985	0.000422761	-0.298628	PFDN5
ENSG00000137975	1.46409	0.88626	0.947053	1.71729	2.26296	0.398072	CLCA2
ENSG00000178803	0.291896	0.887386	0.947053	1.58856	2.04915	0.367305	ADORA2A-AS1
ENSG00000162512	2.92126	0.889447	0.948574	0.0341654	0.0449737	0.396547	SDC3
ENSG00000046653	0.184494	0.895507	0.950282	0.0098446	0.00913024	-0.108679	GPM6B
ENSG00000137338	0.00495376	0.895222	0.950282	0.00323689	0.00297832	-0.120108	PGBD1
ENSG00000160445	0.00245267	0.894764	0.950282	0.00126607	0.00120867	-0.0669299	ZER1
ENSG00000167723	1.10032	0.893698	0.950282	0.0318102	0.037927	0.253735	TRPV3
ENSG00000156508	3.81734	0.897807	0.951369	0.0295529	0.0394942	0.418339	EEF1A1
ENSG00000266714	0.102738	0.899934	0.951595	0.0404486	0.0430036	0.088366	MYO15B
ENSG00000002834	1.02955	0.910389	0.953996	0.00116959	0.000995504	-0.232502	LASP1
ENSG00000090006	0.0649366	0.910113	0.953996	0.00163184	0.00170295	0.0615327	LTBP4
ENSG00000108588	0.399196	0.907425	0.953996	0.00117276	0.00126051	0.104098	CCDC47
ENSG00000114554	0.623061	0.911062	0.953996	0.0276354	0.0306095	0.147461	PLXNA1
ENSG00000119242	2.43613	0.908665	0.953996	0.0713426	0.0877743	0.299035	CCDC92
ENSG00000127481	0.000976915	0.908725	0.953996	5.47446e-05	6.14258e-05	0.166127	UBR4
ENSG00000149403	0.0271469	0.905573	0.953996	0.0578217	0.0551053	-0.0694212	GRIK4
ENSG00000158321	0.0118328	0.906922	0.953996	0.0005374	0.000547969	0.0280965	AUTS2
ENSG00000164694	0.00376432	0.91171	0.953996	0.0130884	0.0134659	0.0410298	FNDC1
ENSG00000167080	1.73527	0.908063	0.953996	1.59412	1.92844	0.274669	B4GALNT2
ENSG00000167378	0.00565786	0.906262	0.953996	0.00077754	0.000745912	-0.0599115	IRGQ
ENSG00000170421	1.71575	0.913541	0.953996	0.0110166	0.0093652	-0.234293	KRT8
ENSG00000176531	0.551428	0.913021	0.953996	0.00682897	0.00611163	-0.160109	PHLDB3
ENSG00000178163	0.197749	0.914082	0.953996	0.00758224	0.00806934	0.0898248	ZNF518B
ENSG00000196914	0.0132642	0.914353	0.953996	0.000188726	0.000202007	0.0981082	ARHGEF12
ENSG00000229267	0.339559	0.91165	0.953996	0.613615	0.571207	-0.10332	SNHG31
ENSG00000237945	0.281467	0.911977	0.953996	0.0479123	0.0518924	0.115126	LINC00649
ENSG00000260220	0.0859077	0.906508	0.953996	0.123701	0.106091	-0.221561	CCDC187
ENSG00000198089	0.0300433	0.916994	0.956083	0.000711363	0.000782257	0.137056	SFI1
ENSG00000134871	0.0468589	0.922546	0.96053	0.000517994	0.000492348	-0.0732559	COL4A2
ENSG00000100314	1.43605	0.925248	0.960662	0.120745	0.139073	0.203879	CABP7
ENSG00000117724	0.539782	0.924269	0.960662	0.000318761	0.000291992	-0.126543	CENPF
ENSG00000154832	1.34154	0.923604	0.960662	0.00256137	0.00291547	0.18681	CXXC1
ENSG00000168564	1.48133	0.925105	0.960662	0.00351437	0.00303802	-0.210136	CDKN2AIP
ENSG00000171365	0.040992	0.92652	0.961313	0.000481227	0.00051457	0.0966509	CLCN5
ENSG00000163874	1.75727	0.932462	0.966012	3.6286	4.13127	0.187175	ZC3H12A
ENSG00000167971	0.0596764	0.932991	0.966012	0.00626642	0.00590703	-0.0852074	CASKIN1
ENSG00000204843	0.265613	0.932589	0.966012	0.000624929	0.000666072	0.0919852	DCTN1
ENSG00000103005	0.0179928	0.936	0.967594	0.00133551	0.00146496	0.133471	USB1
ENSG00000142233	0.221321	0.936465	0.967594	0.69359	0.698248	0.00965767	NTN5
ENSG00000275591	0.144768	0.936069	0.967594	0.711454	0.737684	0.0522328	XKR5
ENSG00000149380	0.0152526	0.937321	0.967808	0.0685814	0.0713468	0.0570299	P4HA3
ENSG00000120645	0.0515065	0.93828	0.967828	0.388988	0.384866	-0.0153684	IQSEC3
ENSG00000198900	0.00992473	0.938637	0.967828	0.000306801	0.000341836	0.155998	TOP1
ENSG00000075624	0.422997	0.944965	0.971623	0.000115199	0.00012277	0.0918213	ACTB
ENSG00000149136	0.563015	0.945595	0.971623	0.000935604	0.000881967	-0.0851723	SSRP1
ENSG00000158966	0.0151793	0.946226	0.971623	0.000763642	0.000785429	0.0405854	CACHD1
ENSG00000163608	1.19142	0.943331	0.971623	0.0241569	0.022059	-0.13107	NEPRO
ENSG00000196189	1.3083	0.943722	0.971623	82.6949	75.2926	-0.135291	SEMA4A
ENSG00000198937	0.00455362	0.944311	0.971623	0.00326756	0.00348422	0.0926239	CCDC167
ENSG00000013619	0.00165208	0.95713	0.97477	0.0139993	0.0127309	-0.137019	MAMLD1
ENSG00000074800	0.688071	0.952983	0.97477	3.73255e-05	3.95629e-05	0.0839886	ENO1
ENSG00000100095	0.183867	0.952028	0.97477	3.58104	3.85548	0.106531	SEZ6L
ENSG00000102755	0.0143622	0.954066	0.97477	0.00232201	0.00249235	0.102138	FLT1
ENSG00000103197	0.353665	0.952401	0.97477	0.00126548	0.00121397	-0.059955	TSC2
ENSG00000130775	0.00793713	0.956872	0.97477	0.0154559	0.0151433	-0.0294711	THEMIS2
ENSG00000132481	0.0183184	0.956695	0.97477	0.0164676	0.0160488	-0.0371655	TRIM47
ENSG00000149761	1.97155	0.955008	0.97477	0.376023	0.34316	-0.131942	NUDT22
ENSG00000163625	1.60119	0.951828	0.97477	0.00626039	0.00684286	0.128347	WDFY3
ENSG00000240445	1.69486	0.956008	0.97477	0.0635749	0.0584268	-0.121825	FOXO3B
ENSG00000250366	0.0128027	0.954506	0.97477	0.0743081	0.0819702	0.14158	TUNAR
ENSG00000074266	0.225481	0.959597	0.975286	0.0361211	0.0352025	-0.0371647	EED
ENSG00000089250	1.49805	0.958539	0.975286	0.530571	0.482562	-0.136832	NOS1
ENSG00000106993	0.0413189	0.959064	0.975286	0.0141436	0.0145898	0.0448082	CDC37L1
ENSG00000100218	0.00746146	0.961431	0.976484	0.0760997	0.0747749	-0.0253373	RSPH14
ENSG00000135299	0.00636129	0.964978	0.978097	0.00194432	0.00196657	0.0164188	ANKRD6
ENSG00000180479	0.0873745	0.965641	0.978097	0.00586562	0.0057726	-0.0230615	ZNF571
ENSG00000214140	1.09472	0.96382	0.978097	0.382202	0.409535	0.0996519	PRCD
ENSG00000248208	0.951747	0.965233	0.978097	3.31184	3.50191	0.080506	WDR45P1
ENSG00000175854	0.00115501	0.968504	0.980331	0.00308871	0.00334642	0.115614	SWI5
ENSG00000172466	0.0504571	0.969206	0.980376	0.000166392	0.000173163	0.0575402	ZNF24
ENSG00000120008	0.107136	0.970117	0.980633	0.000820297	0.000828256	0.0139309	WDR11
ENSG00000205038	0.389343	0.970878	0.980738	0.670832	0.839306	0.323246	PKHD1L1
ENSG00000134352	0.448999	0.974706	0.983939	0.00657604	0.00675683	0.0391271	IL6ST
ENSG00000177000	0.0188342	0.977874	0.986469	0.000892425	0.000905461	0.0209215	MTHFR
ENSG00000109016	0.510827	0.981235	0.987856	0.00323598	0.00317811	-0.0260315	DHRS7B
ENSG00000124802	0.464633	0.980435	0.987856	0.00276895	0.00280277	0.017511	EEF1E1
ENSG00000157657	0.556242	0.98116	0.987856	0.00176836	0.0017397	-0.0235737	ZNF618
ENSG00000131196	0.0247971	0.982571	0.988534	0.00306078	0.0030034	-0.0273031	NFATC1
ENSG00000196739	0.0574832	0.98327	0.98857	0.00226562	0.00221483	-0.032713	COL27A1
ENSG00000237298	0.0241231	0.98616	0.990809	0.00055297	0.000573862	0.053503	TTN-AS1
ENSG00000196935	1.33877	0.986854	0.990838	0.00442706	0.00457681	0.0479905	SRGAP1
ENSG00000166159	0.902092	0.989225	0.992551	0.445924	0.433283	-0.0414881	LRTM2
ENSG00000151376	0.0365735	0.993211	0.995881	0.215528	0.214264	-0.00848323	ME3
ENSG00000143633	0.293138	0.995674	0.99701	0.0325243	0.0324331	-0.00405066	C1orf131
ENSG00000198715	0.00655838	0.996805	0.997473	0.000790636	0.000829775	0.0697078	GLMP
ENSG00000091262	0.259701	0.997827	0.997827	0.485515	0.484905	-0.00181434	ABCC6
ENSG00000000003	nan	nan	nan	0.000208833	0.000321902	0.624275	TSPAN6
ENSG00000000005	nan	nan	nan	0.0485923	0.131031	1.43111	TNMD
ENSG00000000419	nan	nan	nan	0.000600142	0.00084183	0.488225	DPM1
ENSG00000000457	nan	nan	nan	0.000692099	0.000864859	0.321487	SCYL3
ENSG00000000460	nan	nan	nan	0.000120821	0.000151934	0.330567	C1orf112
ENSG00000000938	nan	nan	nan	0.757943	0.389728	-0.95962	FGR
ENSG00000000971	nan	nan	nan	0.0823806	0.0470939	-0.806764	CFH
ENSG00000001036	nan	nan	nan	0.000187618	0.000237892	0.342514	FUCA2
ENSG00000001084	nan	nan	nan	0.000314453	0.000161117	-0.964732	GCLC
ENSG00000001167	nan	nan	nan	0.000253473	0.000310075	0.290785	NFYA
ENSG00000001460	nan	nan	nan	0.00371092	0.000627929	-2.5631	STPG1
ENSG00000001461	nan	nan	nan	0.000351904	0.000422439	0.263564	NIPAL3
ENSG00000001497	nan	nan	nan	0.000278626	0.000220889	-0.33501	LAS1L
ENSG00000001561	nan	nan	nan	0.000664661	0.00116302	0.807187	ENPP4
ENSG00000001617	nan	nan	nan	0.00255335	0.000895752	-1.51122	SEMA3F
ENSG00000001626	nan	nan	nan	0.221015	0.316137	0.51641	CFTR
ENSG00000001629	nan	nan	nan	0.000309822	0.000395234	0.351269	ANKIB1
ENSG00000001630	nan	nan	nan	0.00100328	0.00173897	0.793503	CYP51A1
ENSG00000001631	nan	nan	nan	0.00157362	0.00183307	0.220171	KRIT1
ENSG00000002079	nan	nan	nan	0.24776	0.514264	1.05357	MYH16
ENSG00000002330	nan	nan	nan	0.000608855	0.000536589	-0.18228	BAD
ENSG00000002549	nan	nan	nan	0.000264732	0.000272495	0.0416964	LAP3
ENSG00000002586	nan	nan	nan	0.000211309	0.000203085	-0.0572732	CD99
ENSG00000002587	nan	nan	nan	0.0572689	0.144839	1.33863	HS3ST1
ENSG00000002726	nan	nan	nan	0.399197	0.508376	0.348796	AOC1
ENSG00000002745	nan	nan	nan	0.145717	0.436984	1.58441	WNT16
ENSG00000002822	nan	nan	nan	0.000422172	0.000351984	-0.262323	MAD1L1
ENSG00000002919	nan	nan	nan	0.000404736	0.00101096	1.32067	SNX11
ENSG00000002933	nan	nan	nan	0.634082	1	0.657258	TMEM176A
ENSG00000003056	nan	nan	nan	0.00011204	0.000389857	1.79893	M6PR
ENSG00000003137	nan	nan	nan	0.002899	0.0026216	-0.145105	CYP26B1
ENSG00000003147	nan	nan	nan	0.00296306	0.00122475	-1.2746	ICA1
ENSG00000003249	nan	nan	nan	0.000863836	0.000284157	-1.60407	DBNDD1
ENSG00000003393	nan	nan	nan	0.00039998	0.000308216	-0.375988	ALS2
ENSG00000003400	nan	nan	nan	0.000832461	0.000825205	-0.0126306	CASP10
ENSG00000003402	nan	nan	nan	0.000785312	0.000515997	-0.605902	CFLAR
ENSG00000003436	nan	nan	nan	0.00258414	0.00287646	0.154611	TFPI
ENSG00000003509	nan	nan	nan	0.000744507	0.000940071	0.336484	NDUFAF7
ENSG00000003756	nan	nan	nan	9.96253e-05	4.00411e-05	-1.31503	RBM5
ENSG00000003987	nan	nan	nan	0.00805891	0.0111554	0.46909	MTMR7
ENSG00000003989	nan	nan	nan	0.000158675	9.43864e-05	-0.749425	SLC7A2
ENSG00000004059	nan	nan	nan	0.000305669	0.00028813	-0.0852516	ARF5
ENSG00000004399	nan	nan	nan	0.000658462	0.000783203	0.250286	PLXND1
ENSG00000004455	nan	nan	nan	5.94451e-05	0.000159751	1.42619	AK2
ENSG00000004468	nan	nan	nan	0.100073	0.105118	0.0709634	CD38
ENSG00000004478	nan	nan	nan	8.69623e-05	8.23862e-05	-0.077988	FKBP4
ENSG00000004487	nan	nan	nan	6.97061e-05	0.000101145	0.537068	KDM1A
ENSG00000004534	nan	nan	nan	0.000217492	0.000163661	-0.410253	RBM6
ENSG00000004660	nan	nan	nan	0.000901377	0.00023114	-1.96337	CAMKK1
ENSG00000004700	nan	nan	nan	0.000260317	0.000353401	0.441037	RECQL
ENSG00000004766	nan	nan	nan	0.00042107	0.000563492	0.420336	VPS50
ENSG00000004776	nan	nan	nan	0.183416	0.109593	-0.742962	HSPB6
ENSG00000004777	nan	nan	nan	0.00116107	0.00213709	0.880195	ARHGAP33
ENSG00000004779	nan	nan	nan	0.000281002	0.000394438	0.489217	NDUFAB1
ENSG00000004799	nan	nan	nan	0.0109662	0.0161156	0.555397	PDK4
ENSG00000004809	nan	nan	nan	1.37415	0.576834	-1.25232	SLC22A16
ENSG00000004838	nan	nan	nan	0.0110508	0.00342388	-1.69044	ZMYND10
ENSG00000004846	nan	nan	nan	0.221104	0.241854	0.129411	ABCB5
ENSG00000004848	nan	nan	nan	0.278251	0.468974	0.753122	ARX
ENSG00000004864	nan	nan	nan	6.8894e-05	0.000227279	1.72202	SLC25A13
ENSG00000004866	nan	nan	nan	0.000739335	0.00123254	0.737331	ST7
ENSG00000004897	nan	nan	nan	0.000110057	0.000165414	0.587839	CDC27
ENSG00000004939	nan	nan	nan	0.114514	0.262438	1.19646	SLC4A1
ENSG00000004948	nan	nan	nan	0.0447239	0.0848656	0.924134	CALCR
ENSG00000004961	nan	nan	nan	0.000703793	0.000349675	-1.00913	HCCS
ENSG00000004975	nan	nan	nan	0.000249413	0.000238118	-0.0668622	DVL2
ENSG00000005001	nan	nan	nan	0.324501	0.351695	0.116104	PRSS22
ENSG00000005020	nan	nan	nan	0.000264272	0.000393425	0.574067	SKAP2
ENSG00000005022	nan	nan	nan	1.9253e-05	5.83845e-05	1.6005	SLC25A5
ENSG00000005059	nan	nan	nan	0.000861188	0.00108009	0.32675	MCUB
ENSG00000005073	nan	nan	nan	0.00164896	0.000745649	-1.14499	HOXA11
ENSG00000005075	nan	nan	nan	0.000941582	0.00106624	0.179373	POLR2J
ENSG00000005100	nan	nan	nan	0.000185125	0.000169847	-0.124264	DHX33
ENSG00000005102	nan	nan	nan	0.058366	0.057094	-0.0317893	MEOX1
ENSG00000005108	nan	nan	nan	0.0123332	0.0132264	0.100877	THSD7A
ENSG00000005156	nan	nan	nan	0.000137101	0.000143062	0.0614109	LIG3
ENSG00000005175	nan	nan	nan	0.000282764	0.000345004	0.287011	RPAP3
ENSG00000005189	nan	nan	nan	0.000682023	0.00115669	0.762112	REXO5
ENSG00000005194	nan	nan	nan	0.000111158	0.000128147	0.20519	CIAPIN1
ENSG00000005206	nan	nan	nan	0.000346607	0.000125465	-1.46601	SPPL2B
ENSG00000005238	nan	nan	nan	0.0040672	0.00446288	0.13394	FAM214B
ENSG00000005243	nan	nan	nan	0.0281631	0.0235653	-0.257138	COPZ2
ENSG00000005249	nan	nan	nan	0.000236459	0.000797678	1.75422	PRKAR2B
ENSG00000005302	nan	nan	nan	0.000235256	0.000283582	0.269534	MSL3
ENSG00000005339	nan	nan	nan	0.000110035	4.51558e-05	-1.28497	CREBBP
ENSG00000005379	nan	nan	nan	0.384871	0.322858	-0.253476	TSPOAP1
ENSG00000005381	nan	nan	nan	1	0.608743	-0.716095	MPO
ENSG00000005421	nan	nan	nan	0.361899	0.755106	1.06109	PON1
ENSG00000005436	nan	nan	nan	9.66714e-05	0.000301957	1.64318	GCFC2
ENSG00000005448	nan	nan	nan	0.000649527	0.000676425	0.0585401	WDR54
ENSG00000005469	nan	nan	nan	0.000864921	0.00156277	0.853468	CROT
ENSG00000005471	nan	nan	nan	0.00749286	0.00778241	0.0547007	ABCB4
ENSG00000005483	nan	nan	nan	0.000343767	0.000439546	0.354586	KMT2E
ENSG00000005486	nan	nan	nan	0.000722986	0.000694243	-0.0585275	RHBDD2
ENSG00000005513	nan	nan	nan	0.001162	0.000833061	-0.480119	SOX8
ENSG00000005700	nan	nan	nan	0.000163309	0.000246657	0.594906	IBTK
ENSG00000005801	nan	nan	nan	0.000276329	0.000147219	-0.908424	ZNF195
ENSG00000005810	nan	nan	nan	1.66571e-05	2.09867e-05	0.333337	MYCBP2
ENSG00000005812	nan	nan	nan	0.000146991	0.000208066	0.50131	FBXL3
ENSG00000005844	nan	nan	nan	0.257259	0.0433976	-2.56753	ITGAL
ENSG00000005882	nan	nan	nan	0.000686166	0.00134664	0.972737	PDK2
ENSG00000005884	nan	nan	nan	0.00206079	0.00118841	-0.794169	ITGA3
ENSG00000005893	nan	nan	nan	0.000122807	0.000191434	0.640455	LAMP2
ENSG00000005961	nan	nan	nan	0.00197511	0.00193021	-0.0331712	ITGA2B
ENSG00000005981	nan	nan	nan	0.62184	0.606563	-0.0358874	ASB4
ENSG00000006007	nan	nan	nan	0.000207787	0.000261321	0.330715	GDE1
ENSG00000006015	nan	nan	nan	0.0007583	0.000231964	-1.70887	REX1BD
ENSG00000006016	nan	nan	nan	0.0109936	0.0132025	0.264148	CRLF1
ENSG00000006025	nan	nan	nan	0.000580511	0.000419444	-0.468846	OSBPL7
ENSG00000006042	nan	nan	nan	0.000218643	0.000228347	0.0626495	TMEM98
ENSG00000006047	nan	nan	nan	0.0116058	0.00931309	-0.317519	YBX2
ENSG00000006059	nan	nan	nan	1	1	0	KRT33A
ENSG00000006062	nan	nan	nan	0.00146037	0.00108225	-0.432298	MAP3K14
ENSG00000006071	nan	nan	nan	0.00812351	0.00415346	-0.967788	ABCC8
ENSG00000006116	nan	nan	nan	1.37415	1.4034	0.0303826	CACNG3
ENSG00000006118	nan	nan	nan	0.000472683	0.000134751	-1.81058	TMEM132A
ENSG00000006125	nan	nan	nan	7.31042e-05	8.63255e-05	0.239832	AP2B1
ENSG00000006128	nan	nan	nan	0.0186362	0.0306676	0.718606	TAC1
ENSG00000006210	nan	nan	nan	0.125882	0.121411	-0.0521752	CX3CL1
ENSG00000006282	nan	nan	nan	0.000235805	0.000436234	0.887506	SPATA20
ENSG00000006283	nan	nan	nan	0.00333369	0.00336851	0.0149905	CACNA1G
ENSG00000006327	nan	nan	nan	0.00326385	0.00251093	-0.378353	TNFRSF12A
ENSG00000006377	nan	nan	nan	0.00175628	0.00550041	1.64701	DLX6
ENSG00000006451	nan	nan	nan	0.000224417	0.000766671	1.77242	RALA
ENSG00000006453	nan	nan	nan	0.000878836	0.000434787	-1.01528	BAIAP2L1
ENSG00000006459	nan	nan	nan	0.000174622	0.000299491	0.778275	KDM7A
ENSG00000006468	nan	nan	nan	0.0078476	0.0126244	0.685887	ETV1
ENSG00000006530	nan	nan	nan	0.000161103	0.000177966	0.143616	AGK
ENSG00000006534	nan	nan	nan	0.0148679	0.0353816	1.2508	ALDH3B1
ENSG00000006555	nan	nan	nan	1.23051	0.842273	-0.546892	TTC22
ENSG00000006576	nan	nan	nan	0.000616133	0.000526526	-0.226736	PHTF2
ENSG00000006606	nan	nan	nan	0.288834	0.445528	0.625279	CCL26
ENSG00000006607	nan	nan	nan	0.000194993	0.000232296	0.252543	FARP2
ENSG00000006611	nan	nan	nan	0.00214678	0.0050938	1.24657	USH1C
ENSG00000006625	nan	nan	nan	0.000758731	0.00105438	0.47473	GGCT
ENSG00000006634	nan	nan	nan	0.000396367	0.000590061	0.574028	DBF4
ENSG00000006638	nan	nan	nan	0.0208736	0.0213515	0.0326595	TBXA2R
ENSG00000006652	nan	nan	nan	0.000175391	0.000181899	0.0525593	IFRD1
ENSG00000006659	nan	nan	nan	1	1	0	LGALS14
ENSG00000006695	nan	nan	nan	0.000936308	0.000973353	0.0559792	COX10
ENSG00000006704	nan	nan	nan	0.000215478	0.000506709	1.23362	GTF2IRD1
ENSG00000006712	nan	nan	nan	0.000378295	0.000384721	0.0242995	PAF1
ENSG00000006715	nan	nan	nan	8.27428e-05	0.000212773	1.36261	VPS41
ENSG00000006740	nan	nan	nan	0.000950975	0.000898519	-0.0818584	ARHGAP44
ENSG00000006747	nan	nan	nan	0.00379218	0.00479544	0.338638	SCIN
ENSG00000006756	nan	nan	nan	0.457717	0.262032	-0.80471	ARSD
ENSG00000006757	nan	nan	nan	0.000791133	0.00271441	1.77865	PNPLA4
ENSG00000006788	nan	nan	nan	1	0.446115	-1.16451	MYH13
ENSG00000006831	nan	nan	nan	0.000239042	0.000106782	-1.16259	ADIPOR2
ENSG00000006837	nan	nan	nan	0.0166572	0.0124026	-0.425503	CDKL3
ENSG00000007001	nan	nan	nan	0.464119	1.50356	1.69582	UPP2
ENSG00000007038	nan	nan	nan	1	1	0	PRSS21
ENSG00000007047	nan	nan	nan	0.000557337	0.000399787	-0.479318	MARK4
ENSG00000007062	nan	nan	nan	0.0894399	0.126246	0.497245	PROM1
ENSG00000007080	nan	nan	nan	0.000184678	0.000409241	1.14794	CCDC124
ENSG00000007129	nan	nan	nan	0.633899	0.508376	-0.318357	CEACAM21
ENSG00000007168	nan	nan	nan	4.81591e-05	6.2611e-05	0.378609	PAFAH1B1
ENSG00000007171	nan	nan	nan	0.00279225	0.00260166	-0.101995	NOS2
ENSG00000007174	nan	nan	nan	9.07935	5.25147	-0.789867	DNAH9
ENSG00000007202	nan	nan	nan	2.05726e-05	2.26313e-05	0.137598	KIAA0100
ENSG00000007216	nan	nan	nan	2.49662	0.755106	-1.72522	SLC13A2
ENSG00000007237	nan	nan	nan	0.000954084	0.00232975	1.28799	GAS7
ENSG00000007255	nan	nan	nan	0.00180167	0.00187262	0.0557211	TRAPPC6A
ENSG00000007264	nan	nan	nan	0.000339054	0.000658032	0.956644	MATK
ENSG00000007306	nan	nan	nan	0.633899	0.756793	0.255646	CEACAM7
ENSG00000007312	nan	nan	nan	0.324501	0.244801	-0.406611	CD79B
ENSG00000007314	nan	nan	nan	0.00382493	0.00425913	0.155126	SCN4A
ENSG00000007341	nan	nan	nan	0.000646069	0.000767316	0.248132	ST7L
ENSG00000007350	nan	nan	nan	0.0395641	0.065256	0.721917	TKTL1
ENSG00000007372	nan	nan	nan	0.000328567	0.000195863	-0.746341	PAX6
ENSG00000007376	nan	nan	nan	0.000132904	0.000268099	1.01238	RPUSD1
ENSG00000007384	nan	nan	nan	0.00175415	0.00135884	-0.368396	RHBDF1
ENSG00000007392	nan	nan	nan	0.000124098	0.000114872	-0.11145	LUC7L
ENSG00000007402	nan	nan	nan	0.00324343	0.000681603	-2.25052	CACNA2D2
ENSG00000007520	nan	nan	nan	0.000494564	0.000336348	-0.556203	TSR3
ENSG00000007541	nan	nan	nan	0.000930486	0.000262221	-1.8272	PIGQ
ENSG00000007545	nan	nan	nan	0.00061604	0.000193794	-1.6685	CRAMP1
ENSG00000007866	nan	nan	nan	0.000802795	0.00171679	1.09661	TEAD3
ENSG00000007923	nan	nan	nan	0.000232165	0.000195472	-0.24819	DNAJC11
ENSG00000007933	nan	nan	nan	1	1	0	FMO3
ENSG00000007944	nan	nan	nan	0.00082195	0.000989589	0.267778	MYLIP
ENSG00000007952	nan	nan	nan	0.445067	1	1.1679	NOX1
ENSG00000007968	nan	nan	nan	9.7729e-05	0.000235839	1.27094	E2F2
ENSG00000008018	nan	nan	nan	4.06288e-05	0.000350186	3.10755	PSMB1
ENSG00000008056	nan	nan	nan	0.0228873	0.0134356	-0.768484	SYN1
ENSG00000008083	nan	nan	nan	0.000102602	0.000265207	1.37006	JARID2
ENSG00000008086	nan	nan	nan	0.000849645	0.00110523	0.379412	CDKL5
ENSG00000008118	nan	nan	nan	0.097818	0.0810679	-0.27097	CAMK1G
ENSG00000008128	nan	nan	nan	0.0157214	0.0131564	-0.256973	CDK11A
ENSG00000008130	nan	nan	nan	9.6043e-05	0.000168187	0.808311	NADK
ENSG00000008196	nan	nan	nan	1	1	0	TFAP2B
ENSG00000008197	nan	nan	nan	1	1	0	TFAP2D
ENSG00000008226	nan	nan	nan	0.0497967	0.0158227	-1.65405	DLEC1
ENSG00000008277	nan	nan	nan	0.000496286	0.000805539	0.698784	ADAM22
ENSG00000008282	nan	nan	nan	0.000552545	0.00073822	0.417959	SYPL1
ENSG00000008283	nan	nan	nan	0.00140426	0.00207748	0.56503	CYB561
ENSG00000008294	nan	nan	nan	7.36006e-05	8.23056e-05	0.161272	SPAG9
ENSG00000008300	nan	nan	nan	0.000332224	0.000680403	1.03423	CELSR3
ENSG00000008311	nan	nan	nan	0.000354057	0.000444422	0.327948	AASS
ENSG00000008323	nan	nan	nan	0.451303	0.215659	-1.06535	PLEKHG6
ENSG00000008324	nan	nan	nan	0.0012162	0.00178246	0.551495	SS18L2
ENSG00000008382	nan	nan	nan	0.00194823	0.00131092	-0.571578	MPND
ENSG00000008394	nan	nan	nan	0.000910491	0.00106745	0.229451	MGST1
ENSG00000008405	nan	nan	nan	0.000192197	0.00152263	2.98591	CRY1
ENSG00000008438	nan	nan	nan	1	0.755106	-0.405249	PGLYRP1
ENSG00000008441	nan	nan	nan	0.00130379	0.000813628	-0.680271	NFIX
ENSG00000008513	nan	nan	nan	0.00029144	0.000315822	0.115912	ST3GAL1
ENSG00000008516	nan	nan	nan	0.00750731	0.00495293	-0.600014	MMP25
ENSG00000008517	nan	nan	nan	0.0681551	0.0591462	-0.204537	IL32
ENSG00000008735	nan	nan	nan	0.000172516	0.000214531	0.314451	MAPK8IP2
ENSG00000008838	nan	nan	nan	0.000182702	0.000144533	-0.3381	MED24
ENSG00000008853	nan	nan	nan	0.00175232	0.00119693	-0.549927	RHOBTB2
ENSG00000008869	nan	nan	nan	7.49298e-05	9.91564e-05	0.404165	HEATR5B
ENSG00000008952	nan	nan	nan	0.000304039	0.000393388	0.371697	SEC62
ENSG00000008988	nan	nan	nan	5.49258e-05	0.000403845	2.87825	RPS20
ENSG00000009307	nan	nan	nan	7.61353e-06	1.01189e-05	0.410417	CSDE1
ENSG00000009335	nan	nan	nan	7.90646e-05	0.000107809	0.447369	UBE3C
ENSG00000009413	nan	nan	nan	0.000111897	0.000145748	0.381304	REV3L
ENSG00000009694	nan	nan	nan	0.000650104	0.000843374	0.375502	TENM1
ENSG00000009709	nan	nan	nan	0.00431801	0.00367848	-0.231256	PAX7
ENSG00000009724	nan	nan	nan	0.0460342	0.0349911	-0.395721	MASP2
ENSG00000009765	nan	nan	nan	0.153842	0.169406	0.139036	IYD
ENSG00000009780	nan	nan	nan	0.000368612	0.000985933	1.41939	FAM76A
ENSG00000009790	nan	nan	nan	0.105255	0.211389	1.006	TRAF3IP3
ENSG00000009830	nan	nan	nan	0.00035286	0.000316542	-0.156698	POMT2
ENSG00000009844	nan	nan	nan	0.000184817	0.00038918	1.07434	VTA1
ENSG00000009950	nan	nan	nan	0.00252821	0.00161406	-0.647425	MLXIPL
ENSG00000009954	nan	nan	nan	3.28036e-05	3.12583e-05	-0.069615	BAZ1B
ENSG00000010017	nan	nan	nan	0.000324413	0.000405437	0.321647	RANBP9
ENSG00000010030	nan	nan	nan	0.142513	0.157499	0.144251	ETV7
ENSG00000010072	nan	nan	nan	0.000275245	0.000354909	0.366731	SPRTN
ENSG00000010165	nan	nan	nan	0.000316125	0.000275999	-0.195833	EEF1AKNMT
ENSG00000010219	nan	nan	nan	0.000906665	0.00097525	0.105203	DYRK4
ENSG00000010244	nan	nan	nan	8.16281e-05	0.000115825	0.504802	ZNF207
ENSG00000010256	nan	nan	nan	0.0001226	9.69772e-05	-0.338237	UQCRC1
ENSG00000010270	nan	nan	nan	0.000448539	0.000615554	0.456652	STARD3NL
ENSG00000010278	nan	nan	nan	0.00286166	0.0037271	0.381199	CD9
ENSG00000010282	nan	nan	nan	0.389679	0.311088	-0.324965	HHATL
ENSG00000010292	nan	nan	nan	7.25768e-05	6.36221e-05	-0.189981	NCAPD2
ENSG00000010295	nan	nan	nan	0.000434222	0.000179965	-1.27071	IFFO1
ENSG00000010310	nan	nan	nan	0.00896912	0.0236191	1.39692	GIPR
ENSG00000010318	nan	nan	nan	0.00182539	0.00175897	-0.0534752	PHF7
ENSG00000010319	nan	nan	nan	0.00242338	0.000856998	-1.49966	SEMA3G
ENSG00000010322	nan	nan	nan	6.1509e-05	0.000117231	0.930485	NISCH
ENSG00000010327	nan	nan	nan	0.0315734	0.0454168	0.524518	STAB1
ENSG00000010361	nan	nan	nan	0.000500259	0.000167138	-1.58164	FUZ
ENSG00000010379	nan	nan	nan	0.0295413	0.00874265	-1.75659	SLC6A13
ENSG00000010438	nan	nan	nan	1	1	0	PRSS3
ENSG00000010539	nan	nan	nan	0.000688599	0.000746083	0.115672	ZNF200
ENSG00000010610	nan	nan	nan	0.29399	0.265913	-0.144814	CD4
ENSG00000010626	nan	nan	nan	0.00318188	0.00106605	-1.57761	LRRC23
ENSG00000010671	nan	nan	nan	0.0467241	0.0483228	0.0485362	BTK
ENSG00000010704	nan	nan	nan	0.018616	0.0175271	-0.0869574	HFE
ENSG00000010803	nan	nan	nan	0.000402218	0.00100533	1.32162	SCMH1
ENSG00000010810	nan	nan	nan	0.000200428	0.00021084	0.0730647	FYN
ENSG00000010818	nan	nan	nan	0.000149556	0.000335482	1.16555	HIVEP2
ENSG00000010932	nan	nan	nan	0.327852	0.445528	0.442471	FMO1
ENSG00000011007	nan	nan	nan	0.000113301	6.16754e-05	-0.8774	ELOA
ENSG00000011009	nan	nan	nan	0.000341375	0.000889789	1.38211	LYPLA2
ENSG00000011021	nan	nan	nan	0.000236628	0.000262379	0.149033	CLCN6
ENSG00000011028	nan	nan	nan	0.000225322	0.000158956	-0.50336	MRC2
ENSG00000011052	nan	nan	nan	1	1	0	NME1-NME2
ENSG00000011083	nan	nan	nan	0.775934	0.520777	-0.57527	SLC6A7
ENSG00000011114	nan	nan	nan	0.000113565	0.000333679	1.55494	BTBD7
ENSG00000011132	nan	nan	nan	0.00101436	0.000741045	-0.45294	APBA3
ENSG00000011143	nan	nan	nan	0.000575686	0.000603635	0.0683934	MKS1
ENSG00000011198	nan	nan	nan	0.000733422	0.000376747	-0.961049	ABHD5
ENSG00000011201	nan	nan	nan	0.0105615	0.0122171	0.210083	ANOS1
ENSG00000011243	nan	nan	nan	0.000319116	9.92635e-05	-1.68475	AKAP8L
ENSG00000011258	nan	nan	nan	0.000150161	0.000511852	1.76921	MBTD1
ENSG00000011260	nan	nan	nan	0.00027913	0.000285184	0.0309516	UTP18
ENSG00000011275	nan	nan	nan	0.000241044	8.77739e-05	-1.45743	RNF216
ENSG00000011295	nan	nan	nan	9.89405e-05	0.000110893	0.164534	TTC19
ENSG00000011332	nan	nan	nan	0.00150747	0.000437369	-1.7852	DPF1
ENSG00000011347	nan	nan	nan	0.00352173	0.00112816	-1.64231	SYT7
ENSG00000011376	nan	nan	nan	0.000170753	6.98052e-05	-1.29051	LARS2
ENSG00000011405	nan	nan	nan	0.000105667	0.000152602	0.530246	PIK3C2A
ENSG00000011422	nan	nan	nan	0.00310478	0.00384865	0.30986	PLAUR
ENSG00000011426	nan	nan	nan	0.000100611	0.00013184	0.389999	ANLN
ENSG00000011451	nan	nan	nan	0.000301581	0.000189076	-0.673583	WIZ
ENSG00000011454	nan	nan	nan	0.000212127	0.000254605	0.263327	RABGAP1
ENSG00000011465	nan	nan	nan	0.249458	0.211389	-0.2389	DCN
ENSG00000011478	nan	nan	nan	0.000903115	0.000811065	-0.155092	QPCTL
ENSG00000011485	nan	nan	nan	0.0001521	0.000286179	0.911901	PPP5C
ENSG00000011523	nan	nan	nan	0.00017749	0.000417042	1.23246	CEP68
ENSG00000011566	nan	nan	nan	0.000333436	0.000469075	0.492411	MAP4K3
ENSG00000011590	nan	nan	nan	0.775934	0.444943	-0.802314	ZBTB32
ENSG00000011600	nan	nan	nan	0.527176	1	0.923643	TYROBP
ENSG00000011638	nan	nan	nan	0.00279281	0.00328527	0.234294	TMEM159
ENSG00000011677	nan	nan	nan	0.0115843	0.0150362	0.37627	GABRA3
ENSG00000012048	nan	nan	nan	8.67126e-05	9.89143e-05	0.189937	BRCA1
ENSG00000012061	nan	nan	nan	0.000454389	0.000156598	-1.53686	ERCC1
ENSG00000012124	nan	nan	nan	0.0846392	0.0984192	0.217614	CD22
ENSG00000012171	nan	nan	nan	0.00463744	0.0055357	0.255437	SEMA3B
ENSG00000012174	nan	nan	nan	0.000300368	0.000355676	0.243833	MBTPS2
ENSG00000012223	nan	nan	nan	0.464217	0.50914	0.133264	LTF
ENSG00000012504	nan	nan	nan	0.296699	0.445528	0.586519	NR1H4
ENSG00000012660	nan	nan	nan	0.0001905	0.00027518	0.530583	ELOVL5
ENSG00000012817	nan	nan	nan	0.775934	1.4034	0.85492	KDM5D
ENSG00000012822	nan	nan	nan	0.000418854	0.000408597	-0.0357687	CALCOCO1
ENSG00000012963	nan	nan	nan	0.000300604	0.000363063	0.272355	UBR7
ENSG00000013016	nan	nan	nan	0.000356867	0.000386379	0.114632	EHD3
ENSG00000013275	nan	nan	nan	8.63655e-05	0.000206996	1.26107	PSMC4
ENSG00000013288	nan	nan	nan	0.000227729	0.000212566	-0.0994087	MAN2B2
ENSG00000013293	nan	nan	nan	0.457717	1	1.12747	SLC7A14
ENSG00000013297	nan	nan	nan	0.149278	0.100213	-0.574924	CLDN11
ENSG00000013306	nan	nan	nan	0.000143537	0.000138329	-0.0533174	SLC25A39
ENSG00000013364	nan	nan	nan	0.00270896	0.00250378	-0.113631	MVP
ENSG00000013374	nan	nan	nan	0.00020935	0.00041009	0.970027	NUB1
ENSG00000013392	nan	nan	nan	0.000517177	0.00212087	2.03592	RWDD2A
ENSG00000013441	nan	nan	nan	0.000105108	0.000378252	1.84748	CLK1
ENSG00000013503	nan	nan	nan	0.000120093	0.000386104	1.68483	POLR3B
ENSG00000013561	nan	nan	nan	0.000252357	0.000284772	0.174341	RNF14
ENSG00000013563	nan	nan	nan	0.000541628	0.000541582	-0.000121917	DNASE1L1
ENSG00000013573	nan	nan	nan	0.000338955	0.000113705	-1.5758	DDX11
ENSG00000013583	nan	nan	nan	0.000588235	0.00128988	1.13277	HEBP1
ENSG00000013588	nan	nan	nan	0.00276862	0.00110318	-1.32749	GPRC5A
ENSG00000013725	nan	nan	nan	0.117357	0.0872001	-0.428496	CD6
ENSG00000013810	nan	nan	nan	0.000289014	8.5744e-05	-1.75303	TACC3
ENSG00000014123	nan	nan	nan	0.000377149	0.000195784	-0.945874	UFL1
ENSG00000014138	nan	nan	nan	0.000692708	0.000574464	-0.270031	POLA2
ENSG00000014216	nan	nan	nan	0.000606019	0.00022423	-1.43439	CAPN1
ENSG00000014257	nan	nan	nan	0.0151967	0.0216594	0.511237	ACP3
ENSG00000014641	nan	nan	nan	9.35589e-05	0.000119157	0.348914	MDH1
ENSG00000014914	nan	nan	nan	0.00659236	0.00654365	-0.010698	MTMR11
ENSG00000014919	nan	nan	nan	0.000305483	0.000364641	0.255387	COX15
ENSG00000015133	nan	nan	nan	0.000646256	0.000196975	-1.71409	CCDC88C
ENSG00000015153	nan	nan	nan	0.000612747	0.000919473	0.585515	YAF2
ENSG00000015171	nan	nan	nan	0.000144072	0.000477222	1.72787	ZMYND11
ENSG00000015285	nan	nan	nan	0.0369963	0.00992113	-1.8988	WAS
ENSG00000015413	nan	nan	nan	0.0226972	0.0401266	0.822043	DPEP1
ENSG00000015475	nan	nan	nan	0.000228484	0.000734505	1.68468	BID
ENSG00000015479	nan	nan	nan	0.00119561	0.00114541	-0.0618814	MATR3
ENSG00000015520	nan	nan	nan	0.0194285	0.00883318	-1.13717	NPC1L1
ENSG00000015532	nan	nan	nan	0.000214335	0.000193771	-0.145514	XYLT2
ENSG00000015568	nan	nan	nan	0.610232	0.625452	0.0355419	RGPD5
ENSG00000015592	nan	nan	nan	0.321311	0.507614	0.659762	STMN4
ENSG00000015676	nan	nan	nan	0.000173246	6.2326e-05	-1.47492	NUDCD3
ENSG00000016082	nan	nan	nan	0.000811818	0.00045195	-0.844994	ISL1
ENSG00000016402	nan	nan	nan	1	1.27036	0.345235	IL20RA
ENSG00000016490	nan	nan	nan	0.776209	1	0.365484	CLCA1
ENSG00000016602	nan	nan	nan	1	1	0	CLCA4
ENSG00000016864	nan	nan	nan	0.000403426	0.000506641	0.32866	GLT8D1
ENSG00000017260	nan	nan	nan	0.000158011	0.000187457	0.246537	ATP2C1
ENSG00000017427	nan	nan	nan	0.775934	0.606563	-0.355278	IGF1
ENSG00000017483	nan	nan	nan	0.0605006	0.0417804	-0.534123	SLC38A5
ENSG00000017797	nan	nan	nan	0.000127099	0.000322936	1.34529	RALBP1
ENSG00000018189	nan	nan	nan	0.000251237	0.000107554	-1.22399	RUFY3
ENSG00000018236	nan	nan	nan	0.000771433	0.00115889	0.587131	CNTN1
ENSG00000018280	nan	nan	nan	0.073463	0.0524248	-0.486768	SLC11A1
ENSG00000018408	nan	nan	nan	0.000259399	0.000770368	1.57037	WWTR1
ENSG00000018510	nan	nan	nan	0.00014405	0.000389362	1.43454	AGPS
ENSG00000018607	nan	nan	nan	0.633899	0.755106	0.252426	ZNF806
ENSG00000018610	nan	nan	nan	0.000299525	0.00022709	-0.399414	CXorf56
ENSG00000018625	nan	nan	nan	0.165898	0.227242	0.453935	ATP1A2
ENSG00000018699	nan	nan	nan	0.000416478	0.000493567	0.245006	TTC27
ENSG00000019102	nan	nan	nan	0.633899	0.436984	-0.536672	VSIG2
ENSG00000019144	nan	nan	nan	0.000670736	0.000474508	-0.499314	PHLDB1
ENSG00000019169	nan	nan	nan	1.29773	0.755106	-0.781242	MARCO
ENSG00000019186	nan	nan	nan	0.113899	0.131584	0.208227	CYP24A1
ENSG00000019485	nan	nan	nan	0.000540571	0.00171887	1.66891	PRDM11
ENSG00000019582	nan	nan	nan	0.126332	0.165895	0.393053	CD74
ENSG00000019991	nan	nan	nan	0.0394815	0.110831	1.48912	HGF
ENSG00000019995	nan	nan	nan	0.000288863	0.000364422	0.335226	ZRANB1
ENSG00000020129	nan	nan	nan	0.000274933	8.76115e-05	-1.64989	NCDN
ENSG00000020181	nan	nan	nan	0.00105257	0.000267303	-1.97737	ADGRA2
ENSG00000020219	nan	nan	nan	0.327755	0.315982	-0.0527725	CCT8L1P
ENSG00000020256	nan	nan	nan	0.00105906	0.00016004	-2.72628	ZFP64
ENSG00000020426	nan	nan	nan	0.000543574	0.000631475	0.216249	MNAT1
ENSG00000020577	nan	nan	nan	0.000773059	0.000847674	0.132932	SAMD4A
ENSG00000020633	nan	nan	nan	0.0119007	0.00504407	-1.23839	RUNX3
ENSG00000020922	nan	nan	nan	6.44439e-05	0.000192865	1.58148	MRE11
ENSG00000021355	nan	nan	nan	0.00140084	0.00153252	0.129618	SERPINB1
ENSG00000021461	nan	nan	nan	0.451303	0.24746	-0.866903	CYP3A43
ENSG00000021488	nan	nan	nan	0.107799	0.176965	0.715115	SLC7A9
ENSG00000021574	nan	nan	nan	0.000320419	0.000435522	0.442785	SPAST
ENSG00000021645	nan	nan	nan	0.000453748	0.00168939	1.89654	NRXN3
ENSG00000021762	nan	nan	nan	0.000549341	0.000858975	0.644915	OSBPL5
ENSG00000021776	nan	nan	nan	0.000186705	0.000253673	0.442212	AQR
ENSG00000021826	nan	nan	nan	0.00026759	0.00030116	0.170507	CPS1
ENSG00000021852	nan	nan	nan	2.34314	1.37415	-0.7699	C8B
ENSG00000022277	nan	nan	nan	0.000391078	0.00043055	0.138723	RTF2
ENSG00000022355	nan	nan	nan	1	1	0	GABRA1
ENSG00000022556	nan	nan	nan	0.354116	0.43586	0.299642	NLRP2
ENSG00000022567	nan	nan	nan	0.00112601	0.000322592	-1.80343	SLC45A4
ENSG00000022840	nan	nan	nan	0.000139178	0.000128108	-0.119568	RNF10
ENSG00000022976	nan	nan	nan	0.000503084	0.000414023	-0.28109	ZNF839
ENSG00000023041	nan	nan	nan	0.00035316	0.000470214	0.412997	ZDHHC6
ENSG00000023171	nan	nan	nan	0.000481746	0.00113639	1.23811	GRAMD1B
ENSG00000023191	nan	nan	nan	7.13868e-05	0.000130454	0.86981	RNH1
ENSG00000023228	nan	nan	nan	0.000205575	9.83416e-05	-1.06379	NDUFS1
ENSG00000023287	nan	nan	nan	0.000117243	0.000162592	0.471757	RB1CC1
ENSG00000023318	nan	nan	nan	0.000147308	0.000188734	0.357522	ERP44
ENSG00000023330	nan	nan	nan	0.000287051	0.0001182	-1.28008	ALAS1
ENSG00000023445	nan	nan	nan	0.0135034	0.0162057	0.26318	BIRC3
ENSG00000023516	nan	nan	nan	6.20694e-05	0.000313377	2.33594	AKAP11
ENSG00000023572	nan	nan	nan	0.000288798	0.00103349	1.83939	GLRX2
ENSG00000023608	nan	nan	nan	0.0014659	0.000608861	-1.2676	SNAPC1
ENSG00000023697	nan	nan	nan	0.000811684	0.00112755	0.474208	DERA
ENSG00000023734	nan	nan	nan	0.000120878	0.000159228	0.397546	STRAP
ENSG00000023839	nan	nan	nan	0.00967913	0.0123298	0.349198	ABCC2
ENSG00000023892	nan	nan	nan	0.00264029	0.00199547	-0.40397	DEF6
ENSG00000023902	nan	nan	nan	0.000425532	0.000183678	-1.21209	PLEKHO1
ENSG00000023909	nan	nan	nan	0.000450091	0.00069932	0.635737	GCLM
ENSG00000024048	nan	nan	nan	6.67586e-05	0.000219295	1.71585	UBR2
ENSG00000024422	nan	nan	nan	0.0105858	0.00759934	-0.478182	EHD2
ENSG00000024526	nan	nan	nan	0.000166292	0.000293926	0.821731	DEPDC1
ENSG00000024862	nan	nan	nan	0.000835315	0.00108136	0.372454	CCDC28A
ENSG00000025039	nan	nan	nan	0.000118806	0.000411672	1.79289	RRAGD
ENSG00000025156	nan	nan	nan	0.000332339	0.000435759	0.390874	HSF2
ENSG00000025293	nan	nan	nan	0.000305995	0.000320588	0.0672128	PHF20
ENSG00000025423	nan	nan	nan	0.00358346	0.00441486	0.301012	HSD17B6
ENSG00000025434	nan	nan	nan	0.00219938	0.00215447	-0.0297637	NR1H3
ENSG00000025708	nan	nan	nan	0.027983	0.0216558	-0.369798	TYMP
ENSG00000025770	nan	nan	nan	0.000130982	3.75046e-05	-1.80423	NCAPH2
ENSG00000025772	nan	nan	nan	0.000259529	0.000284938	0.13475	TOMM34
ENSG00000025796	nan	nan	nan	0.000110548	0.000345585	1.64437	SEC63
ENSG00000026036	nan	nan	nan	0.00173683	0.00127612	-0.444685	RTEL1-TNFRSF6B
ENSG00000026297	nan	nan	nan	0.001161	0.00124769	0.103886	RNASET2
ENSG00000026508	nan	nan	nan	0.00419986	0.00439775	0.0664257	CD44
ENSG00000026559	nan	nan	nan	0.000363202	0.000717525	0.982256	KCNG1
ENSG00000026652	nan	nan	nan	0.000183376	0.000453589	1.30658	AGPAT4
ENSG00000026751	nan	nan	nan	0.245708	0.132556	-0.890344	SLAMF7
ENSG00000026950	nan	nan	nan	0.000972297	0.0026528	1.44805	BTN3A1
ENSG00000027001	nan	nan	nan	0.000760051	0.000793878	0.0628211	MIPEP
ENSG00000027075	nan	nan	nan	0.000874328	0.00129546	0.567224	PRKCH
ENSG00000027644	nan	nan	nan	0.226935	0.12714	-0.835862	INSRR
ENSG00000027697	nan	nan	nan	0.000359779	0.00051254	0.510556	IFNGR1
ENSG00000027847	nan	nan	nan	0.000443077	0.000502776	0.182358	B4GALT7
ENSG00000027869	nan	nan	nan	0.00350197	0.00333019	-0.0725656	SH2D2A
ENSG00000028137	nan	nan	nan	0.127368	0.214163	0.749707	TNFRSF1B
ENSG00000028203	nan	nan	nan	0.000244209	0.000142602	-0.776125	VEZT
ENSG00000028277	nan	nan	nan	0.0206255	0.0145308	-0.505313	POU2F2
ENSG00000028310	nan	nan	nan	0.000370998	0.000281011	-0.400784	BRD9
ENSG00000028528	nan	nan	nan	0.000218177	0.000273616	0.32665	SNX1
ENSG00000028839	nan	nan	nan	0.000777502	0.0013793	0.827016	TBPL1
ENSG00000029153	nan	nan	nan	0.000516574	0.000602148	0.221143	ARNTL2
ENSG00000029363	nan	nan	nan	6.88315e-05	0.000101091	0.554516	BCLAF1
ENSG00000029559	nan	nan	nan	0.757943	1	0.399839	IBSP
ENSG00000029639	nan	nan	nan	0.000252741	0.00081041	1.68099	TFB1M
ENSG00000029725	nan	nan	nan	0.000131728	0.000162973	0.307072	RABEP1
ENSG00000029993	nan	nan	nan	8.43773e-05	0.000296707	1.81411	HMGB3
ENSG00000030066	nan	nan	nan	9.37963e-05	0.000103967	0.148522	NUP160
ENSG00000030110	nan	nan	nan	0.00127554	0.0011942	-0.0950609	BAK1
ENSG00000030304	nan	nan	nan	0.775934	1	0.365994	MUSK
ENSG00000030419	nan	nan	nan	0.00213826	0.00298492	0.481252	IKZF2
ENSG00000030582	nan	nan	nan	5.8256e-05	0.000139192	1.2566	GRN
ENSG00000031003	nan	nan	nan	0.00031082	0.00039663	0.351716	FAM13B
ENSG00000031081	nan	nan	nan	0.000832716	0.00183455	1.13953	ARHGAP31
ENSG00000031691	nan	nan	nan	0.000976092	0.00152724	0.645837	CENPQ
ENSG00000031698	nan	nan	nan	7.25828e-05	8.2019e-05	0.17633	SARS1
ENSG00000031823	nan	nan	nan	9.36874e-05	0.00016596	0.824909	RANBP3
ENSG00000032219	nan	nan	nan	0.00074543	0.000370469	-1.00872	ARID4A
ENSG00000032444	nan	nan	nan	0.000681899	0.000643437	-0.0837601	PNPLA6
ENSG00000032742	nan	nan	nan	0.0013587	0.00194548	0.517897	IFT88
ENSG00000033011	nan	nan	nan	0.000845176	0.000768492	-0.137223	ALG1
ENSG00000033030	nan	nan	nan	0.000121075	0.000130312	0.106069	ZCCHC8
ENSG00000033050	nan	nan	nan	0.000372501	0.000386433	0.0529754	ABCF2
ENSG00000033100	nan	nan	nan	0.000190512	0.00022944	0.268236	CHPF2
ENSG00000033122	nan	nan	nan	0.0731294	0.148931	1.02612	LRRC7
ENSG00000033170	nan	nan	nan	0.000467709	0.000632829	0.436204	FUT8
ENSG00000033178	nan	nan	nan	0.000306467	0.000191326	-0.679698	UBA6
ENSG00000033327	nan	nan	nan	0.000811475	0.00194722	1.2628	GAB2
ENSG00000033627	nan	nan	nan	0.000193393	7.59304e-05	-1.34879	ATP6V0A1
ENSG00000033800	nan	nan	nan	0.000398527	0.000497217	0.3192	PIAS1
ENSG00000033867	nan	nan	nan	0.000610682	0.000374418	-0.705771	SLC4A7
ENSG00000034053	nan	nan	nan	0.000514122	0.000184626	-1.4775	APBA2
ENSG00000034152	nan	nan	nan	0.000945181	0.00029757	-1.66736	MAP2K3
ENSG00000034510	nan	nan	nan	9.42521e-05	8.67143e-05	-0.120254	TMSB10
ENSG00000034533	nan	nan	nan	0.00102247	0.000476615	-1.10116	ASTE1
ENSG00000034677	nan	nan	nan	0.000606597	0.000842728	0.474328	RNF19A
ENSG00000034693	nan	nan	nan	0.000591791	0.000836937	0.500031	PEX3
ENSG00000034713	nan	nan	nan	0.000364037	0.00045184	0.311726	GABARAPL2
ENSG00000034971	nan	nan	nan	1	0.756793	-0.402029	MYOC
ENSG00000035115	nan	nan	nan	0.0013179	0.000496131	-1.40945	SH3YL1
ENSG00000035141	nan	nan	nan	0.000260924	0.000236256	-0.143283	FAM136A
ENSG00000035499	nan	nan	nan	0.000414904	0.000592799	0.514765	DEPDC1B
ENSG00000035664	nan	nan	nan	0.00374503	0.00841443	1.16789	DAPK2
ENSG00000035681	nan	nan	nan	0.000195623	0.000667124	1.76988	NSMAF
ENSG00000035687	nan	nan	nan	0.00022788	0.000243062	0.0930532	ADSS2
ENSG00000035720	nan	nan	nan	0.182438	0.345996	0.923346	STAP1
ENSG00000035862	nan	nan	nan	0.000388361	0.00116671	1.58698	TIMP2
ENSG00000035928	nan	nan	nan	0.000105255	0.000127889	0.280999	RFC1
ENSG00000036054	nan	nan	nan	0.000367299	0.00055702	0.600777	TBC1D23
ENSG00000036257	nan	nan	nan	0.00018378	0.000257792	0.488227	CUL3
ENSG00000036448	nan	nan	nan	0.00169652	0.00145523	-0.221333	MYOM2
ENSG00000036473	nan	nan	nan	0.62184	0.607651	-0.0333016	OTC
ENSG00000036530	nan	nan	nan	0.0107934	0.00819691	-0.396993	CYP46A1
ENSG00000036549	nan	nan	nan	0.000119146	0.000171466	0.525188	ZZZ3
ENSG00000036565	nan	nan	nan	0.403603	0.755106	0.903744	SLC18A1
ENSG00000036672	nan	nan	nan	0.00130964	0.00110443	-0.245863	USP2
ENSG00000036828	nan	nan	nan	2.87077	1.21175	-1.24435	CASR
ENSG00000037042	nan	nan	nan	0.00188776	0.00174017	-0.117448	TUBG2
ENSG00000037241	nan	nan	nan	0.000987692	0.00124048	0.328762	RPL26L1
ENSG00000037280	nan	nan	nan	0.000145497	0.000282451	0.957009	FLT4
ENSG00000037474	nan	nan	nan	0.000139778	0.00014713	0.0739484	NSUN2
ENSG00000037637	nan	nan	nan	0.000127147	0.000383644	1.59327	FBXO42
ENSG00000037749	nan	nan	nan	0.000353403	0.000473376	0.421671	MFAP3
ENSG00000037757	nan	nan	nan	6.95112e-05	0.000135455	0.962501	MRI1
ENSG00000037897	nan	nan	nan	0.00112111	0.000400067	-1.48661	METTL1
ENSG00000037965	nan	nan	nan	0.00418727	0.00133582	-1.64829	HOXC8
ENSG00000038002	nan	nan	nan	0.000401248	0.0016207	2.01406	AGA
ENSG00000038210	nan	nan	nan	0.00061431	0.000729056	0.247063	PI4K2B
ENSG00000038219	nan	nan	nan	0.000253794	0.000173555	-0.548265	BOD1L1
ENSG00000038274	nan	nan	nan	0.000244506	0.000181954	-0.426296	MAT2B
ENSG00000038295	nan	nan	nan	0.00400621	0.00244782	-0.710741	TLL1
ENSG00000038358	nan	nan	nan	0.000202327	0.000171228	-0.240774	EDC4
ENSG00000038382	nan	nan	nan	3.54775e-05	3.53863e-05	-0.00371357	TRIO
ENSG00000038427	nan	nan	nan	0.000101853	0.00018688	0.875625	VCAN
ENSG00000038532	nan	nan	nan	0.000124906	0.000109117	-0.19496	CLEC16A
ENSG00000038945	nan	nan	nan	0.268757	0.282814	0.0735523	MSR1
ENSG00000039068	nan	nan	nan	0.00952418	0.0108025	0.181693	CDH1
ENSG00000039123	nan	nan	nan	0.000138392	0.000165139	0.254917	MTREX
ENSG00000039139	nan	nan	nan	0.0757158	0.0440909	-0.780113	DNAH5
ENSG00000039319	nan	nan	nan	0.000173156	0.000190109	0.134749	ZFYVE16
ENSG00000039523	nan	nan	nan	0.000593955	0.000183967	-1.69091	RIPOR1
ENSG00000039537	nan	nan	nan	1.17157	1	-0.228444	C6
ENSG00000039560	nan	nan	nan	0.000155084	0.000243959	0.653589	RAI14
ENSG00000039600	nan	nan	nan	0.113527	0.118186	0.0580167	SOX30
ENSG00000039650	nan	nan	nan	0.00148224	0.000363113	-2.02928	PNKP
ENSG00000039987	nan	nan	nan	0.052172	0.145954	1.48417	BEST2
ENSG00000040199	nan	nan	nan	0.000298589	0.000322586	0.111526	PHLPP2
ENSG00000040341	nan	nan	nan	0.00057952	0.000806852	0.477446	STAU2
ENSG00000040487	nan	nan	nan	0.000752141	0.000648638	-0.21359	SLC66A1
ENSG00000040531	nan	nan	nan	0.00073987	0.000771979	0.0612901	CTNS
ENSG00000040608	nan	nan	nan	0.000951639	0.00239507	1.33158	RTN4R
ENSG00000040633	nan	nan	nan	0.000192866	0.000502027	1.38017	PHF23
ENSG00000040731	nan	nan	nan	0.0306719	0.0345277	0.170833	CDH10
ENSG00000040933	nan	nan	nan	0.000253192	0.000169412	-0.579698	INPP4A
ENSG00000041353	nan	nan	nan	0.00410284	0.00743988	0.858656	RAB27B
ENSG00000041357	nan	nan	nan	0.000101118	0.000134621	0.41286	PSMA4
ENSG00000041515	nan	nan	nan	0.451303	0.579471	0.360639	MYO16
ENSG00000041802	nan	nan	nan	0.000225072	0.000237916	0.0800598	LSG1
ENSG00000041880	nan	nan	nan	0.0014809	0.000551838	-1.42415	PARP3
ENSG00000041982	nan	nan	nan	0.00167888	0.0017389	0.0506783	TNC
ENSG00000041988	nan	nan	nan	0.00100691	0.000907937	-0.149271	THAP3
ENSG00000042062	nan	nan	nan	0.159969	0.114317	-0.484746	RIPOR3
ENSG00000042088	nan	nan	nan	0.000301578	0.000187143	-0.688392	TDP1
ENSG00000042286	nan	nan	nan	0.00154779	0.00386814	1.32143	AIFM2
ENSG00000042304	nan	nan	nan	0.776209	1	0.365484	C2orf83
ENSG00000042317	nan	nan	nan	0.00159121	0.00226569	0.509822	SPATA7
ENSG00000042429	nan	nan	nan	0.000837221	0.000725468	-0.206697	MED17
ENSG00000042445	nan	nan	nan	0.000711192	0.000709444	-0.00355035	RETSAT
ENSG00000042493	nan	nan	nan	0.00284317	0.00255859	-0.152151	CAPG
ENSG00000042753	nan	nan	nan	0.000248295	0.000270375	0.122909	AP2S1
ENSG00000042781	nan	nan	nan	0.0707781	0.0339336	-1.06059	USH2A
ENSG00000042813	nan	nan	nan	1	0.625452	-0.677029	ZPBP
ENSG00000042832	nan	nan	nan	0.0303091	0.0119895	-1.33798	TG
ENSG00000042980	nan	nan	nan	0.255333	0.187844	-0.442843	ADAM28
ENSG00000043039	nan	nan	nan	0.00315201	0.00309861	-0.0246525	BARX2
ENSG00000043093	nan	nan	nan	0.000540407	0.000865193	0.678976	DCUN1D1
ENSG00000043143	nan	nan	nan	0.00132958	0.00105787	-0.329806	JADE2
ENSG00000043355	nan	nan	nan	0.000298702	0.00052165	0.804376	ZIC2
ENSG00000043462	nan	nan	nan	0.234389	0.345996	0.56185	LCP2
ENSG00000043514	nan	nan	nan	0.00017173	0.000505199	1.55671	TRIT1
ENSG00000043591	nan	nan	nan	0.0182247	0.0166224	-0.132764	ADRB1
ENSG00000044012	nan	nan	nan	1	1.4034	0.488926	GUCA2B
ENSG00000044090	nan	nan	nan	0.000375024	0.000304412	-0.300957	CUL7
ENSG00000044115	nan	nan	nan	8.42725e-05	8.81782e-05	0.0653608	CTNNA1
ENSG00000044446	nan	nan	nan	0.000100451	0.000247064	1.29839	PHKA2
ENSG00000044459	nan	nan	nan	0.000491358	0.000241951	-1.02206	CNTLN
ENSG00000044524	nan	nan	nan	0.000395602	0.00100439	1.3442	EPHA3
ENSG00000044574	nan	nan	nan	8.4834e-05	9.10585e-05	0.102151	HSPA5
ENSG00000046604	nan	nan	nan	8.57807e-05	6.73094e-05	-0.349844	DSG2
ENSG00000046651	nan	nan	nan	0.0001183	0.000376746	1.67114	OFD1
ENSG00000046774	nan	nan	nan	0.0100728	0.0125365	0.315668	MAGEC2
ENSG00000046889	nan	nan	nan	0.000414619	0.000986228	1.25014	PREX2
ENSG00000047056	nan	nan	nan	0.000612611	0.00064976	0.0849368	WDR37
ENSG00000047188	nan	nan	nan	5.26115e-05	0.000170144	1.69331	YTHDC2
ENSG00000047230	nan	nan	nan	0.000271716	0.000435679	0.681166	CTPS2
ENSG00000047249	nan	nan	nan	0.000339285	0.000379004	0.159717	ATP6V1H
ENSG00000047315	nan	nan	nan	7.95947e-05	0.000106407	0.418844	POLR2B
ENSG00000047346	nan	nan	nan	0.000939654	0.00138568	0.560393	FAM214A
ENSG00000047457	nan	nan	nan	0.610232	0.436984	-0.481775	CP
ENSG00000047579	nan	nan	nan	0.000686076	0.00132414	0.948618	DTNBP1
ENSG00000047597	nan	nan	nan	0.00133195	0.000748142	-0.832151	XK
ENSG00000047617	nan	nan	nan	0.0212596	0.0310156	0.544882	ANO2
ENSG00000047621	nan	nan	nan	0.00036489	0.000479122	0.392929	C12orf4
ENSG00000047634	nan	nan	nan	7.8094e-05	0.000299936	1.94137	SCML1
ENSG00000047644	nan	nan	nan	0.00373188	0.00973006	1.38255	WWC3
ENSG00000047648	nan	nan	nan	0.0296327	0.0198224	-0.580053	ARHGAP6
ENSG00000047662	nan	nan	nan	0.0246524	0.0115786	-1.09027	FAM184B
ENSG00000047849	nan	nan	nan	3.48005e-05	9.71958e-05	1.48178	MAP4
ENSG00000047932	nan	nan	nan	0.000199537	0.000288033	0.529578	GOPC
ENSG00000047936	nan	nan	nan	0.191439	0.279117	0.543982	ROS1
ENSG00000048028	nan	nan	nan	0.000188979	8.55636e-05	-1.14316	USP28
ENSG00000048052	nan	nan	nan	0.00571799	0.00599798	0.0689695	HDAC9
ENSG00000048140	nan	nan	nan	0.000781561	0.000312969	-1.32034	TSPAN17
ENSG00000048162	nan	nan	nan	0.000496965	0.000508142	0.0320877	NOP16
ENSG00000048342	nan	nan	nan	0.000712551	0.000288867	-1.30259	CC2D2A
ENSG00000048392	nan	nan	nan	0.000399583	0.000602669	0.592872	RRM2B
ENSG00000048405	nan	nan	nan	0.000172152	0.000246288	0.516663	ZNF800
ENSG00000048462	nan	nan	nan	1	0.625452	-0.677029	TNFRSF17
ENSG00000048471	nan	nan	nan	0.000276815	0.000657271	1.24757	SNX29
ENSG00000048540	nan	nan	nan	0.0440493	0.0674	0.613629	LMO3
ENSG00000048544	nan	nan	nan	0.000437434	0.000769595	0.815034	MRPS10
ENSG00000048545	nan	nan	nan	1.37415	1.77755	0.37135	GUCA1A
ENSG00000048649	nan	nan	nan	0.000237779	0.000256537	0.109543	RSF1
ENSG00000048707	nan	nan	nan	0.000108607	4.20489e-05	-1.36898	VPS13D
ENSG00000048828	nan	nan	nan	0.000101574	0.000101797	0.00316922	FAM120A
ENSG00000048991	nan	nan	nan	0.000316816	0.000368104	0.216468	R3HDM1
ENSG00000049167	nan	nan	nan	0.000827373	0.00118709	0.52082	ERCC8
ENSG00000049192	nan	nan	nan	0.00355983	0.00467368	0.392754	ADAMTS6
ENSG00000049239	nan	nan	nan	0.00024442	8.06289e-05	-1.59999	H6PD
ENSG00000049245	nan	nan	nan	0.000221805	0.000321385	0.535006	VAMP3
ENSG00000049246	nan	nan	nan	0.00131174	0.00134291	0.0338868	PER3
ENSG00000049247	nan	nan	nan	0.155861	0.250135	0.682447	UTS2
ENSG00000049249	nan	nan	nan	0.0177332	0.0183027	0.0456011	TNFRSF9
ENSG00000049283	nan	nan	nan	0.22409	0.282814	0.335777	EPN3
ENSG00000049323	nan	nan	nan	0.000128914	0.000148054	0.199717	LTBP1
ENSG00000049540	nan	nan	nan	0.40942	0.251327	-0.70402	ELN
ENSG00000049541	nan	nan	nan	0.000236625	0.000245093	0.050726	RFC2
ENSG00000049618	nan	nan	nan	5.20143e-05	0.000371266	2.83547	ARID1B
ENSG00000049656	nan	nan	nan	0.000136353	5.2446e-05	-1.37844	CLPTM1L
[truncated: 35,860 more rows]
